# Supplementary material for: siAKR1C3@PPA complex nucleic acid nanoparticles inhibit castration-resistant prostate cancer in vitro
Source: Front Oncol. 2022 Dec 16;12:1069033. doi: 10.3389/fonc.2022.1069033 (PMC9800608; doi:10.3389/fonc.2022.1069033)
Supplement: Supplementary file 1 [file Table_1.xls]

Category	Term		Count	%	PValue	Genes	List Total	Pop Hits	Pop Total	Fold Enrichment	Bonferroni	Benjamini	FDR
GOTERM_BP_DIRECT	GO:0055114	oxidation-reduction process	59	5.807086614	1.76E-05	ERO1B, MTRR, KIAA1191, SRXN1, HIBADH, PYROXD1, AKR1B1, JMJD1C, TXNDC12, ECSIT, MTO1, AIFM1, IYD, ACADM, LBR, HTATIP2, GSTK1, KDM2B, SDHC, PTGR2, ALDH3A2, ASPH, BDH1, ZADH2, GPD2, CHDH, DUS3L, PCYOX1, MRPS36, MGST1, HMGCR, HSD17B7, HSD17B10, UQCRH, CRYZ, HSD11B2, CYB5R1, NDOR1, RDH10, DHRS7B, TYW1, RDH14, DECR2, FDFT1, CBR3, CYB5B, VAT1, WWOX, NQO1, NDUFA8, AKR1C3, AKR1C2, DHCR24, SOD2, GFER, COQ6…	932	592	16792	1.795629857	0.056137624	0.011554881	0.011519685
GOTERM_BP_DIRECT	GO:0015031	protein transport	33	3.248031496	0.020506524	CD63, NBAS, MCFD2, TRAM1, ENY2, AHCTF1, GOLT1B, TIMM9, TIMM13, MIA3, PSEN1, LIN7C, CCT6B, HSP90B1, VPS50, SLC15A4, CCDC93, CEP290, TIMM8B, VPS33A, DENND4C, COPZ1, KTN1, TIMM10B, DDX19B, ATG4C, PPT1, RAB17, SEC22B, RAB7A, EXOC1, BET1, CHMP5	932	395	16792	1.505231705	1	1	0.99725777
GOTERM_BP_DIRECT	GO:0006412	translation	29	2.854330709	3.88E-04	RPL30, MRPS36, MRPS33, IGHMBP2, SNU13, MRPL14, MRPL34, MRPL42, RPL35, RPLP2, SLC25A21, MRPL9, SLC25A44, RPS13, SLC25A24, COA1, RPS8, MRPS18A, GATB, MRPL28, GTF2H3, MRPL43, MRPS18C, MRPS9, SLC25A18, SLC25A17, MRPL51, GUF1, RPS24	932	253	16792	2.065208909	0.720505035	0.106846403	0.106520949
GOTERM_BP_DIRECT	GO:0043065	positive regulation of apoptotic process	29	2.854330709	0.004964862	ITGB1, MTCH2, NOTCH1, DIABLO, PDCD5, HMGB1, PSEN1, CLU, HSPD1, SLC9A1, APH1A, NCSTN, AIFM1, ARL6IP5, HMOX1, UNC13B, NCOA1, BAD, PAWR, ANO6, CREB1, MELK, TRAF6, ACIN1, ITGA6, ATM, RNPS1, ARHGEF2, NSMAF	932	300	16792	1.741659514	0.99999992	0.525794898	0.52419333
GOTERM_BP_DIRECT	GO:0042493	response to drug	29	2.854330709	0.005909911	ABCB1, MGST1, TYMS, SRP14, ENO3, HSPD1, SLC9A1, CST3, HSD11B2, APOD, LYN, JUN, CHUK, ACSL1, MGMT, BAD, ITGA2, IGFBP2, DNMT3A, GGH, SOD2, HADHA, GNPAT, ADAM17, RAD51, CREB1, GNAS, LCN2, CALR	932	304	16792	1.718742941	0.999999996	0.580872169	0.579102835
GOTERM_BP_DIRECT	GO:0008152	metabolic process	24	2.362204724	5.50E-05	PDHX, PLA2G4F, UGT2B11, ACSL1, UGT2B15, DLST, AGPAT2, HADHB, SUCLA2, NCEH1, AUH, SCP2, EHHADH, GSTA2, SUCLG1, ECHDC3, DXO, UGT1A9, TKT, PIGG, ENPP5, ACAD10, ARSB, BCAT2	932	168	16792	2.573881055	0.165163443	0.024564363	0.02448954
GOTERM_BP_DIRECT	GO:0000398	mRNA splicing, via spliceosome	24	2.362204724	0.002931215	SRRM2, SF3B4, FUS, CSTF2, METTL3, CPSF2, SNU13, CWC27, XAB2, LSM7, U2AF2, NOVA2, POLR2D, SRSF2, SRSF3, RNPS1, GEMIN6, SRSF4, DNAJC8, SNRPC, RBMX, BCAS2, SRSF11, SF1	932	222	16792	1.947801879	0.999934752	0.39274146	0.391545172
GOTERM_BP_DIRECT	GO:0098609	cell-cell adhesion	24	2.362204724	0.028289168	CAST, RANBP1, TES, HSPA5, SLC3A2, PARK7, MPP7, KTN1, PDLIM1, SHTN1, LASP1, KRT18, FMNL2, BAG3, BSG, SERBP1, STX5, S100P, ESYT2, TAGLN2, EMD, DBN1, HSPA1A, CHMP5	932	271	16792	1.5956163	1	1	0.99725777
GOTERM_BP_DIRECT	GO:0006886	intracellular protein transport	23	2.263779528	0.011998679	TBC1D9B, GRTP1, STX8, STX19, RANBP17, CLTB, SYTL1, CLTA, MYRIP, SYTL4, AP4B1, COPZ1, STX10, SYTL2, SNX17, SNX15, RUNDC1, STX5, ARHGEF2, STAM2, WLS, EXPH5, VPS16	932	236	16792	1.75591038	1	0.820659639	0.818159914
GOTERM_BP_DIRECT	GO:0070126	mitochondrial translational termination	21	2.066929134	3.44E-08	GADD45GIP1, MRPS36, GFM2, MRPS33, MRPS18A, MRPL28, MRPL14, MRPL58, MRPL12, MRPL34, MRPL43, MRPS18C, MRPL44, MRPL42, MRPL53, MRPS9, MRPL50, MRPL51, MRPL9, MTRF1L, CHCHD1	932	86	16792	4.399540872	1.13E-04	1.13E-04	1.13E-04
GOTERM_BP_DIRECT	GO:0006457	protein folding	21	2.066929134	0.002386461	LRPAP1, ERO1B, FKBP2, ST13, PRKCSH, GNAI3, CWC27, PDIA6, PDIA4, CCT6B, HSP90B1, GNAI2, BAG2, BAG3, GNB2, DNAJC21, CANX, GNB1, CALR, PFDN4, MPDU1	932	180	16792	2.102002861	0.999607948	0.367078429	0.36596031
GOTERM_BP_DIRECT	GO:0070125	mitochondrial translational elongation	20	1.968503937	1.48E-07	GADD45GIP1, MRPS36, GFM2, MRPS33, MRPS18A, MRPL28, MRPL14, MRPL58, MRPL12, MRPL34, MRPL43, MRPS18C, MRPL44, MRPL42, MRPL53, MRPS9, MRPL50, MRPL51, MRPL9, CHCHD1	932	85	16792	4.239333502	4.86E-04	2.43E-04	2.42E-04
GOTERM_BP_DIRECT	GO:0001666	response to hypoxia	20	1.968503937	0.003229979	RYR2, BAD, ITGA2, SLC11A2, ITPR1, SOD2, USF1, HSPD1, HSP90B1, PDLIM1, DPP4, MECP2, CST3, HSD11B2, ADAM17, CREB1, MB, HMOX1, ATM, BIRC2	932	172	16792	2.095019463	0.999975606	0.39274146	0.391545172
GOTERM_BP_DIRECT	GO:0016192	vesicle-mediated transport	19	1.87007874	0.00191153	RTN3, LRPAP1, GOLT1B, FNBP1, VPS33A, CLTB, CLTA, AP4B1, COPZ1, SYTL2, CECR2, VAMP7, CPNE1, TRIP10, STX5, KXD1, SEC22B, OPTN, VAMP3	932	152	16792	2.252145923	0.998129518	0.328849861	0.327848186
GOTERM_BP_DIRECT	GO:0051260	protein homooligomerization	19	1.87007874	0.00951965	FIS1, ST13, TAF10, ATL2, IGHMBP2, ITPR3, BCL10, MFF, SOD2, RAD51, KCTD10, CLPP, DPYSL3, FLOT1, HMOX1, CHMP4A, RBMX, KCTD15, NUP58	932	177	16792	1.934046216	1	0.679413247	0.677343758
GOTERM_BP_DIRECT	GO:0007049	cell cycle	18	1.771653543	0.095375469	SUV39H2, WTAP, CCDC124, GNAI3, LIN9, GSPT2, CKS1B, GNAI2, PCNP, CDC20, STK10, CCND3, KRT18, RB1CC1, CINP, APPL2, CUL4B, TAF1	932	217	16792	1.49451158	1	1	0.99725777
GOTERM_BP_DIRECT	GO:0050821	protein stabilization	17	1.673228346	0.003549676	PEX19, SYVN1, PARK7, CLU, HSPD1, CREB1, LAMP1, BAG3, LAMP2, ZNF207, FLOT2, CHP1, CALR, IFT46, GTSE1, HSPA1A, TAF1	932	136	16792	2.252145923	0.99999149	0.401847788	0.400623762
GOTERM_BP_DIRECT	GO:0006397	mRNA processing	17	1.673228346	0.040554572	SF3B4, RNASEL, MBNL1, CPSF6, WTAP, METTL3, LSM1, PAN2, RBMXL1, U2AF2, SRSF2, ACIN1, RBBP6, SRSF4, NSRP1, BCAS2, SRSF11	932	179	16792	1.711127628	1	1	0.99725777
GOTERM_BP_DIRECT	GO:0006406	mRNA export from nucleus	16	1.57480315	3.91E-04	ENY2, CHTOP, POLDIP3, CPSF2, NUP153, SMG6, NXF2, DDX19B, U2AF2, NUP62, SRSF2, SRSF3, RNPS1, SRSF4, SRSF11, NUP58	932	100	16792	2.882746781	0.722631204	0.106846403	0.106520949
GOTERM_BP_DIRECT	GO:0006914	autophagy	16	1.57480315	0.006898097	HMGB1, PARK7, SIRT2, TMEM59, LAMP1, TOLLIP, RB1CC1, ATG4C, CHMP4A, NRBF2, CTSD, STAM2, VPS36, VPS25, OPTN, ARSB	932	133	16792	2.167478783	1	0.59595931	0.594144022
GOTERM_BP_DIRECT	GO:0032981	mitochondrial respiratory chain complex I assembly	15	1.476377953	6.88E-06	NDUFA9, NDUFA8, COA1, NDUFA11, NDUFA5, NDUFA12, NDUFA2, NDUFC1, ECSIT, AIFM1, NDUFS5, NDUFAB1, NDUFS4, NDUFAF1, NDUFV2	932	63	16792	4.289801758	0.022346189	0.005649893	0.005632683
GOTERM_BP_DIRECT	GO:0043123	positive regulation of I-kappaB kinase/NF-kappaB signaling	15	1.476377953	0.063650529	GOLT1B, CHUK, NEK6, BCL10, CTH, TRAF6, MIER1, NUP62, S100A13, HMOX1, IKBKG, PRKD1, TRIM32, BIRC2, WLS	932	161	16792	1.678618079	1	1	0.99725777
GOTERM_BP_DIRECT	GO:0007568	aging	15	1.476377953	0.074678661	NQO1, JUN, AMFR, DNMT3A, IGFBP2, CACYBP, ATP2B1, HMGCR, TYMS, ENO3, CREB1, CANX, APOD, DMD, CTSC	932	165	16792	1.637924307	1	1	0.99725777
GOTERM_BP_DIRECT	GO:0016569	covalent chromatin modification	14	1.377952756	0.009743697	SMARCD1, RSF1, DEK, LRWD1, RRP8, EMSY, CECR2, HIRA, HMGN5, NCOR1, VPS72, ANP32E, HMG20A, ASF1A	932	113	16792	2.232215428	1	0.680607618	0.678534491
GOTERM_BP_DIRECT	GO:0051092	positive regulation of NF-kappaB transcription factor activity	14	1.377952756	0.033275698	CHUK, TRAPPC9, BCL10, CLU, PRDX3, DDRGK1, CTH, TRAF6, PRKD2, IKBKG, PRKD1, ARHGEF2, TRIM32, HSPA1A	932	133	16792	1.896543935	1	1	0.99725777
GOTERM_BP_DIRECT	GO:0006367	transcription initiation from RNA polymerase II promoter	14	1.377952756	0.079694393	NOTCH1, TAF10, MED8, GTF2H1, GTF2H3, MED15, NRBP1, MED13, MED10, MED20, POLR2D, TAF6, NRBF2, TAF1	932	152	16792	1.659475943	1	1	0.99725777
GOTERM_BP_DIRECT	GO:0042787	protein ubiquitination involved in ubiquitin-dependent protein catabolic process	14	1.377952756	0.082916341	UBE2C, AMFR, SYVN1, WWP1, UBE2D1, CDC20, HERC4, OS9, ANAPC4, RBBP6, TRIM32, CUL4B, TAF1, ANAPC2	932	153	16792	1.648629695	1	1	0.99725777
GOTERM_BP_DIRECT	GO:0034976	response to endoplasmic reticulum stress	13	1.279527559	8.10E-04	CEBPB, ATP2A2, PDIA6, PDIA4, HSP90B1, UFM1, OS9, DDRGK1, FLOT1, UFC1, UBQLN1, HYOU1, NRBF2	932	75	16792	3.12297568	0.930151745	0.190025121	0.189446306
GOTERM_BP_DIRECT	GO:0006887	exocytosis	13	1.279527559	0.00200335	RALA, SYTL1, MIA3, LIN7C, SYTL4, SYTL2, TXLNA, DNAJC5, SCRN2, SEC22B, MYH10, EXOC1, VAMP3	932	83	16792	2.821965975	0.99861713	0.328849861	0.327848186
GOTERM_BP_DIRECT	GO:0009636	response to toxic substance	13	1.279527559	0.002459862	LYN, NQO1, CHUK, MGMT, EPHX1, DNMT3A, XPA, TYMS, BPHL, CST3, RAD51, AIFM1, ERCC6	932	85	16792	2.755566776	0.999692081	0.367078429	0.36596031
GOTERM_BP_DIRECT	GO:0071456	cellular response to hypoxia	13	1.279527559	0.006711544	SUV39H2, BAD, DNMT3A, SIRT2, SLC9A1, STC2, LMNA, GNB1, EIF4EBP1, UBQLN1, HMOX1, HYOU1, SLC29A1	932	96	16792	2.43982475	1	0.595513526	0.593699595
GOTERM_BP_DIRECT	GO:0006120	mitochondrial electron transport, NADH to ubiquinone	12	1.181102362	5.99E-05	NDUFA9, NDUFA8, NDUFA11, NDUFA5, NDUFA12, NDUFS5, NDUFAB1, NDUFS4, NDUFA2, NDUFC1, NDUFAF1, NDUFV2	932	49	16792	4.412367522	0.178415743	0.024564363	0.02448954
GOTERM_BP_DIRECT	GO:0007265	Ras protein signal transduction	12	1.181102362	0.001536897	SHTN1, RIT1, RALA, JUN, RALB, GNB1, SHOC2, MAPKAPK5, DHCR24, PARK7, PRKD1, IQGAP3	932	70	16792	3.088657265	0.993587549	0.284770286	0.283902877
GOTERM_BP_DIRECT	GO:0006099	tricarboxylic acid cycle	11	1.082677165	1.99E-06	SUCLA2, PDHA1, IDH3G, DLST, SUCLG1, SDHC, OGDHL, SDHD, DLAT, PDHB, SDHB	932	29	16792	6.834097972	0.006521831	0.002181061	0.002174418
GOTERM_BP_DIRECT	GO:0006635	fatty acid beta-oxidation	11	1.082677165	1.16E-04	HADHB, HADHA, ACADVL, BDH2, SLC25A17, ACOX2, AUH, EHHADH, ACADM, ACAD10, DECR1	932	44	16792	4.504291845	0.315801025	0.037948457	0.037832866
GOTERM_BP_DIRECT	GO:0036498	IRE1-mediated unfolded protein response	11	1.082677165	0.001378583	DNAJC3, ACADVL, HSPA5, LMNA, SYVN1, SSR1, SRPRB, TPP1, HDGF, HYOU1, PDIA6	932	59	16792	3.359132902	0.989208644	0.284770286	0.283902877
GOTERM_BP_DIRECT	GO:0016236	macroautophagy	11	1.082677165	0.008997112	PRKAB2, RRAGC, RB1CC1, MFN1, UBQLN1, LAMTOR2, LAMTOR3, PRKAB1, TOMM20, OPTN, LAMTOR5	932	76	16792	2.607747911	1	0.656389319	0.65438996
GOTERM_BP_DIRECT	GO:0002576	platelet degranulation	11	1.082677165	0.059369317	LYN, LGALS3BP, CD63, CYB5R1, APP, LAMP2, PSAP, HABP4, CALM1, CLU, TUBA4A	932	103	16792	1.924163507	1	1	0.99725777
GOTERM_BP_DIRECT	GO:0006979	response to oxidative stress	11	1.082677165	0.084221427	PDLIM1, PRDX3, APP, SRXN1, NDUFA12, STC2, XPA, HMOX1, DHCR24, ERCC6, PSEN1	932	110	16792	1.801716738	1	1	0.99725777
GOTERM_BP_DIRECT	GO:0031124	mRNA 3'-end processing	10	0.984251969	0.00152943	CHTOP, U2AF2, POLDIP3, CSTF2, CPSF2, SRSF2, SRSF3, RNPS1, SRSF4, SRSF11	932	50	16792	3.603433476	0.993428162	0.284770286	0.283902877
GOTERM_BP_DIRECT	GO:0006405	RNA export from nucleus	10	0.984251969	0.003031499	RANBP1, CHTOP, U2AF2, POLDIP3, NUP62, SRSF2, SRSF3, RNPS1, SRSF4, SRSF11	932	55	16792	3.275848615	0.999953102	0.39274146	0.391545172
GOTERM_BP_DIRECT	GO:0006749	glutathione metabolic process	10	0.984251969	0.003438168	GSTK1, HMGN5, ALDH5A1, GSTA2, MGST1, SOD2, OPLAH, GSTT2B, MMACHC, CLIC1	932	56	16792	3.217351318	0.999987713	0.401847788	0.400623762
GOTERM_BP_DIRECT	GO:0006369	termination of RNA polymerase II transcription	10	0.984251969	0.008434979	CHTOP, U2AF2, POLDIP3, CSTF2, CPSF2, SRSF2, SRSF3, RNPS1, SRSF4, SRSF11	932	64	16792	2.815182403	1	0.629364447	0.627447406
GOTERM_BP_DIRECT	GO:0034599	cellular response to oxidative stress	10	0.984251969	0.008434979	PRDX3, SRXN1, MGMT, SLC11A2, ATP2A2, PARK7, PRKD1, SIRT2, SLC25A24, HSPA1A	932	64	16792	2.815182403	1	0.629364447	0.627447406
GOTERM_BP_DIRECT	GO:0030855	epithelial cell differentiation	10	0.984251969	0.014855207	FN3K, GSTK1, ACADVL, BDH2, TOLLIP, GSTA2, AKR1C2, TPP1, TAGLN2, DNPH1	932	70	16792	2.573881055	1	0.884313537	0.881619922
GOTERM_BP_DIRECT	GO:0006805	xenobiotic metabolic process	10	0.984251969	0.028240357	SULT1A1, NQO1, NCEH1, UGT2B11, MGST3, EPHX1, UGT2B15, MGST1, UGT1A9, BPHL	932	78	16792	2.309893254	1	1	0.99725777
GOTERM_BP_DIRECT	GO:0046718	viral entry into host cell	10	0.984251969	0.032599986	ITGB1, DPP4, LAMP1, ITGA2, SLC52A2, WWP1, NUP153, SLC1A5, NECTIN4, HSPA1A	932	80	16792	2.252145923	1	1	0.99725777
GOTERM_BP_DIRECT	GO:0006626	protein targeting to mitochondrion	9	0.885826772	4.33E-04	TIMM10B, TIMM8B, FIS1, MTX1, TIMM9, TIMM13, TIMM10, MFF, TOMM20	932	34	16792	4.769250189	0.758442578	0.109256979	0.108924183
GOTERM_BP_DIRECT	GO:0010506	regulation of autophagy	9	0.885826772	0.005847175	RRAGC, PSAP, ITPR1, CISD2, ATM, MAPT, HMGB1, NRBF2, SOGA1	932	50	16792	3.243090129	0.999999996	0.580872169	0.579102835
GOTERM_BP_DIRECT	GO:0071277	cellular response to calcium ion	9	0.885826772	0.00660619	ITPKB, JUN, ASPH, FUS, AKR1C3, CPNE1, CACYBP, CPNE2, SLC25A24	932	51	16792	3.179500126	1	0.595513526	0.593699595
GOTERM_BP_DIRECT	GO:0006906	vesicle fusion	9	0.885826772	0.015622962	VAMP7, STX8, GNAI3, SYTL1, STX5, SYTL4, STX10, SYTL2, VAMP3	932	59	16792	2.748381465	1	0.884313537	0.881619922
GOTERM_BP_DIRECT	GO:0030433	ER-associated ubiquitin-dependent protein catabolic process	9	0.885826772	0.017178836	OS9, HSPA5, AMFR, UBQLN1, SYVN1, FBXO6, ERLIN2, HSP90B1, RNF121	932	60	16792	2.702575107	1	0.955900309	0.952988642
GOTERM_BP_DIRECT	GO:1902600	hydrogen ion transmembrane transport	9	0.885826772	0.018843039	SLC46A1, ATP6V1G1, COX7A2L, SLC11A2, UQCR10, COX5A, COX7C, UQCRH, SLC9A1	932	61	16792	2.658270597	1	0.981931682	0.978940723
GOTERM_BP_DIRECT	GO:0006283	transcription-coupled nucleotide-excision repair	9	0.885826772	0.051828293	XAB2, RFC4, RPA3, POLR2D, XPA, GTF2H1, ERCC6, GTF2H3, CUL4B	932	74	16792	2.191277114	1	1	0.99725777
GOTERM_BP_DIRECT	GO:0007584	response to nutrient	9	0.885826772	0.051828293	NQO1, HMGCL, GNPAT, ACSL1, IGFBP2, AKR1C3, HMGCR, ARSB, GNAI2	932	74	16792	2.191277114	1	1	0.99725777
GOTERM_BP_DIRECT	GO:0006890	retrograde vesicle-mediated transport, Golgi to ER	9	0.885826772	0.084014647	NBAS, KIF2A, RACGAP1, KIF3B, PICK1, KIF2C, SEC22B, COPZ1, TAPBP	932	82	16792	1.977493981	1	1	0.99725777
GOTERM_BP_DIRECT	GO:0032543	mitochondrial translation	8	0.787401575	0.003197222	MRPL51, GFM2, GATC, MRPS18A, GATB, PTRH1, CHCHD1, MRPS18C	932	36	16792	4.003814974	0.999972827	0.39274146	0.391545172
GOTERM_BP_DIRECT	GO:0042542	response to hydrogen peroxide	8	0.787401575	0.021666966	PRDX3, JUN, MB, BAD, STK26, HMOX1, SOD2, HSPD1	932	51	16792	2.826222334	1	1	0.99725777
GOTERM_BP_DIRECT	GO:0006488	dolichol-linked oligosaccharide biosynthetic process	7	0.688976378	9.28E-05	ALG8, ALG9, ALG14, ALG3, ALG1, ALG10, MPDU1	932	15	16792	8.408011445	0.262624709	0.033849352	0.033746247
GOTERM_BP_DIRECT	GO:0008219	cell death	7	0.688976378	0.019451015	NDOR1, NUP62, HMOX1, PRKD2, BCL10, CLU, OPTN	932	39	16792	3.233850556	1	0.997776303	0.994737082
GOTERM_BP_DIRECT	GO:0006289	nucleotide-excision repair	7	0.688976378	0.02442721	NEIL2, RPA3, CETN2, XPA, GTF2H1, POLL, GTF2H3	932	41	16792	3.076101748	1	1	0.99725777
GOTERM_BP_DIRECT	GO:0007077	mitotic nuclear envelope disassembly	7	0.688976378	0.033375515	NEK6, LMNA, NUP62, NUP153, PRKCA, EMD, NUP58	932	44	16792	2.866367538	1	1	0.99725777
GOTERM_BP_DIRECT	GO:0030968	endoplasmic reticulum unfolded protein response	7	0.688976378	0.036772739	HSPA5, CTH, STC2, AMFR, SYVN1, UGGT2, RNF121	932	45	16792	2.802670482	1	1	0.99725777
GOTERM_BP_DIRECT	GO:0043647	inositol phosphate metabolic process	7	0.688976378	0.044210866	ITPKB, INPP5A, PLCB4, IMPA1, PPIP5K2, CALM1, NUDT3	932	47	16792	2.683407908	1	1	0.99725777
GOTERM_BP_DIRECT	GO:0000910	cytokinesis	7	0.688976378	0.048257257	CECR2, AHCTF1, RALA, RALB, INCENP, NEK6, TTC19	932	48	16792	2.627503577	1	1	0.99725777
GOTERM_BP_DIRECT	GO:0060548	negative regulation of cell death	7	0.688976378	0.082810419	CST3, MGMT, CACYBP, PARK7, PRKD1, SRGAP2, HSPA1A	932	55	16792	2.29309403	1	1	0.99725777
GOTERM_BP_DIRECT	GO:1903779	regulation of cardiac conduction	7	0.688976378	0.088634137	RYR2, TMEM65, ASPH, ITPR1, ATP2A2, ITPR3, ATP2B1	932	56	16792	2.252145923	1	1	0.99725777
GOTERM_BP_DIRECT	GO:0072321	chaperone-mediated protein transport	6	0.590551181	2.52E-05	TIMM8B, TIMM8A, PEX19, TIMM9, TIMM13, TIMM10	932	8	16792	13.51287554	0.079469824	0.013800742	0.013758705
GOTERM_BP_DIRECT	GO:0006090	pyruvate metabolic process	6	0.590551181	0.006192667	PDHX, SLC16A1, PDHA1, BSG, DLAT, PDHB	932	22	16792	4.913772922	0.999999999	0.580872169	0.579102835
GOTERM_BP_DIRECT	GO:0006509	membrane protein ectodomain proteolysis	6	0.590551181	0.006192667	APH1A, ADAM17, NCSTN, SPPL2A, PSEN1, RBMX	932	22	16792	4.913772922	0.999999999	0.580872169	0.579102835
GOTERM_BP_DIRECT	GO:0001836	release of cytochrome c from mitochondria	6	0.590551181	0.007558005	FIS1, JUN, BAD, MFF, SOD2, CLU	932	23	16792	4.700130621	1	0.602597074	0.600761566
GOTERM_BP_DIRECT	GO:0046487	glyoxylate metabolic process	6	0.590551181	0.01288099	PDHX, PDHA1, NDUFAB1, DLST, DLAT, PDHB	932	26	16792	4.157807857	1	0.863026362	0.860397588
GOTERM_BP_DIRECT	GO:0055007	cardiac muscle cell differentiation	6	0.590551181	0.015104193	ITGB1, IFT20, CACYBP, ACADM, CALR, SLC9A1	932	27	16792	4.003814974	1	0.884313537	0.881619922
GOTERM_BP_DIRECT	GO:0043392	negative regulation of DNA binding	6	0.590551181	0.017569887	SP100, JUN, CPNE1, HABP4, HMOX1, RSF1	932	28	16792	3.860821582	1	0.961365632	0.958437318
GOTERM_BP_DIRECT	GO:0006294	nucleotide-excision repair, preincision complex assembly	6	0.590551181	0.020287631	RPA3, CETN2, XPA, GTF2H1, GTF2H3, CUL4B	932	29	16792	3.727689803	1	1	0.99725777
GOTERM_BP_DIRECT	GO:0051402	neuron apoptotic process	6	0.590551181	0.033837311	APP, ERBB3, AIFM1, DIABLO, ATM, PSEN1	932	33	16792	3.275848615	1	1	0.99725777
GOTERM_BP_DIRECT	GO:0061077	chaperone-mediated protein folding	6	0.590551181	0.051933202	FKBP2, PEX19, CANX, CALR, CLU, PDIA4	932	37	16792	2.921702819	1	1	0.99725777
GOTERM_BP_DIRECT	GO:0006296	nucleotide-excision repair, DNA incision, 5'-to lesion	6	0.590551181	0.051933202	RFC4, RPA3, XPA, GTF2H1, GTF2H3, CUL4B	932	37	16792	2.921702819	1	1	0.99725777
GOTERM_BP_DIRECT	GO:0006695	cholesterol biosynthetic process	6	0.590551181	0.057189266	DHCR24, HMGCR, HMGCS2, HSD17B7, LBR, FDFT1	932	38	16792	2.844815902	1	1	0.99725777
GOTERM_BP_DIRECT	GO:0033683	nucleotide-excision repair, DNA incision	6	0.590551181	0.057189266	RFC4, RPA3, XPA, GTF2H1, GTF2H3, CUL4B	932	38	16792	2.844815902	1	1	0.99725777
GOTERM_BP_DIRECT	GO:0008333	endosome to lysosome transport	6	0.590551181	0.062739008	VAMP7, STX8, VPS33A, CHMP5, RAB7A, VPS16	932	39	16792	2.771871905	1	1	0.99725777
GOTERM_BP_DIRECT	GO:0055088	lipid homeostasis	6	0.590551181	0.062739008	ACADVL, ACOX2, ACADM, ACADSB, ACAD10, USF1	932	39	16792	2.771871905	1	1	0.99725777
GOTERM_BP_DIRECT	GO:0043280	positive regulation of cysteine-type endopeptidase activity involved in apoptotic process	6	0.590551181	0.068581195	FIS1, BAD, PDCD5, ARL6IP5, BCL10, HMGB1	932	40	16792	2.702575107	1	1	0.99725777
GOTERM_BP_DIRECT	GO:0031397	negative regulation of protein ubiquitination	6	0.590551181	0.074713693	UBXN1, PRMT3, CHP1, PARK7, HDAC8, HSPA1A	932	41	16792	2.636658641	1	1	0.99725777
GOTERM_BP_DIRECT	GO:0044255	cellular lipid metabolic process	6	0.590551181	0.074713693	NCOA1, GNPAT, NCOR1, GPD2, EHHADH, DECR2	932	41	16792	2.636658641	1	1	0.99725777
GOTERM_BP_DIRECT	GO:0090002	establishment of protein localization to plasma membrane	6	0.590551181	0.081133508	IFT20, TSPAN15, TSPAN14, FLOT1, FLOT2, FAM126A	932	42	16792	2.573881055	1	1	0.99725777
GOTERM_BP_DIRECT	GO:0008202	steroid metabolic process	6	0.590551181	0.087836824	SULT1A1, WWOX, UGT2B15, AKR1C3, UGT2B17, AKR1C2	932	43	16792	2.514023356	1	1	0.99725777
GOTERM_BP_DIRECT	GO:0034613	cellular protein localization	6	0.590551181	0.087836824	CD63, NIPBL, RRAGC, LAMTOR2, DMD, LAMTOR3	932	43	16792	2.514023356	1	1	0.99725777
GOTERM_BP_DIRECT	GO:0034975	protein folding in endoplasmic reticulum	5	0.492125984	0.004485843	ERO1B, HSPA5, CANX, CALR, HSP90B1	932	13	16792	6.929679762	0.999999611	0.490900715	0.489405434
GOTERM_BP_DIRECT	GO:0007031	peroxisome organization	5	0.492125984	0.015393348	PEX16, PEX19, SCP2, PEX10, PEX1	932	18	16792	5.004768717	1	0.884313537	0.881619922
GOTERM_BP_DIRECT	GO:0033539	fatty acid beta-oxidation using acyl-CoA dehydrogenase	5	0.492125984	0.015393348	ACADVL, ACOX2, ACADM, ACADSB, ACAD10	932	18	16792	5.004768717	1	0.884313537	0.881619922
GOTERM_BP_DIRECT	GO:0031293	membrane protein intracellular domain proteolysis	5	0.492125984	0.015393348	APH1A, ADAM17, NCSTN, TRAF6, SPPL2A	932	18	16792	5.004768717	1	0.884313537	0.881619922
GOTERM_BP_DIRECT	GO:1902236	negative regulation of endoplasmic reticulum stress-induced intrinsic apoptotic signaling pathway	5	0.492125984	0.018661086	SYVN1, TXNDC12, PARK7, MAGEA3, HSPA1A	932	19	16792	4.741359837	1	0.981931682	0.978940723
GOTERM_BP_DIRECT	GO:0009083	branched-chain amino acid catabolic process	5	0.492125984	0.018661086	AUH, HIBADH, ACADSB, HSD17B10, BCAT2	932	19	16792	4.741359837	1	0.981931682	0.978940723
GOTERM_BP_DIRECT	GO:0022904	respiratory electron transport chain	5	0.492125984	0.022327062	ALDH5A1, NDUFA5, ETFRF1, SOD2, SDHB	932	20	16792	4.504291845	1	1	0.99725777
GOTERM_BP_DIRECT	GO:0048025	negative regulation of mRNA splicing, via spliceosome	5	0.492125984	0.026401599	U2AF2, ACIN1, RNPS1, SRSF4, RBMX	932	21	16792	4.289801758	1	1	0.99725777
GOTERM_BP_DIRECT	GO:0006293	nucleotide-excision repair, preincision complex stabilization	5	0.492125984	0.026401599	RPA3, XPA, GTF2H1, GTF2H3, CUL4B	932	21	16792	4.289801758	1	1	0.99725777
GOTERM_BP_DIRECT	GO:1901687	glutathione derivative biosynthetic process	5	0.492125984	0.030892472	GSTK1, MGST3, GSTA2, MGST1, GSTT2B	932	22	16792	4.094810769	1	1	0.99725777
GOTERM_BP_DIRECT	GO:0000717	nucleotide-excision repair, DNA duplex unwinding	5	0.492125984	0.030892472	CETN2, XPA, GTF2H1, GTF2H3, CUL4B	932	22	16792	4.094810769	1	1	0.99725777
GOTERM_BP_DIRECT	GO:0006295	nucleotide-excision repair, DNA incision, 3'-to lesion	5	0.492125984	0.035804992	RPA3, XPA, GTF2H1, GTF2H3, CUL4B	932	23	16792	3.916775518	1	1	0.99725777
GOTERM_BP_DIRECT	GO:0051439	regulation of ubiquitin-protein ligase activity involved in mitotic cell cycle	5	0.492125984	0.035804992	CDC20, UBE2C, UBE2D1, ANAPC4, ANAPC2	932	23	16792	3.916775518	1	1	0.99725777
GOTERM_BP_DIRECT	GO:0006306	DNA methylation	5	0.492125984	0.046904418	HEMK1, MTRR, MGMT, DNMT3A, GNAS	932	25	16792	3.603433476	1	1	0.99725777
GOTERM_BP_DIRECT	GO:0048678	response to axon injury	5	0.492125984	0.05969681	LYN, CST3, DPYSL3, APOD, SOD2	932	27	16792	3.336512478	1	1	0.99725777
GOTERM_BP_DIRECT	GO:0043388	positive regulation of DNA binding	5	0.492125984	0.066717964	ITGA2, EDF1, HMGB1, CALM1, SIRT2	932	28	16792	3.217351318	1	1	0.99725777
GOTERM_BP_DIRECT	GO:0002474	antigen processing and presentation of peptide antigen via MHC class I	5	0.492125984	0.081974625	CANX, TAP2, HLA-C, CALR, TAPBP	932	30	16792	3.00286123	1	1	0.99725777
GOTERM_BP_DIRECT	GO:0036258	multivesicular body assembly	5	0.492125984	0.090191183	CHMP4A, VPS36, VPS25, STAM2, CHMP5	932	31	16792	2.905994739	1	1	0.99725777
GOTERM_BP_DIRECT	GO:0070911	global genome nucleotide-excision repair	5	0.492125984	0.098784964	CETN2, XPA, GTF2H1, GTF2H3, CUL4B	932	32	16792	2.815182403	1	1	0.99725777
GOTERM_BP_DIRECT	GO:0000722	telomere maintenance via recombination	5	0.492125984	0.098784964	RAD51, RFC4, RPA3, NSMCE2, POLE	932	32	16792	2.815182403	1	1	0.99725777
GOTERM_BP_DIRECT	GO:0008088	axo-dendritic transport	4	0.393700787	0.001561336	APP, KLC3, MAPT, SPG11	932	5	16792	14.41373391	0.994082676	0.284770286	0.283902877
GOTERM_BP_DIRECT	GO:0061732	mitochondrial acetyl-CoA biosynthetic process from pyruvate	4	0.393700787	0.002993957	PDHX, PDHA1, MPC2, PDHB	932	6	16792	12.01144492	0.99994693	0.39274146	0.391545172
GOTERM_BP_DIRECT	GO:0042987	amyloid precursor protein catabolic process	4	0.393700787	0.007709131	APH1A, NCSTN, DHCR24, PSEN1	932	8	16792	9.008583691	1	0.602597074	0.600761566
GOTERM_BP_DIRECT	GO:0034551	mitochondrial respiratory chain complex III assembly	4	0.393700787	0.007709131	UQCC2, UQCC1, UQCR10, TTC19	932	8	16792	9.008583691	1	0.602597074	0.600761566
GOTERM_BP_DIRECT	GO:0046951	ketone body biosynthetic process	4	0.393700787	0.007709131	HMGCL, BDH2, BDH1, HMGCS2	932	8	16792	9.008583691	1	0.602597074	0.600761566
GOTERM_BP_DIRECT	GO:0061351	neural precursor cell proliferation	4	0.393700787	0.015199238	IFT20, MELK, ZNF503, DBN1	932	10	16792	7.206866953	1	0.884313537	0.881619922
GOTERM_BP_DIRECT	GO:0006105	succinate metabolic process	4	0.393700787	0.015199238	SUCLA2, ALDH5A1, SUCLG1, SDHB	932	10	16792	7.206866953	1	0.884313537	0.881619922
GOTERM_BP_DIRECT	GO:0048280	vesicle fusion with Golgi apparatus	4	0.393700787	0.015199238	VAMP7, STX5, SEC22B, BET1	932	10	16792	7.206866953	1	0.884313537	0.881619922
GOTERM_BP_DIRECT	GO:0009313	oligosaccharide catabolic process	4	0.393700787	0.020050276	MANBA, GM2A, NEU1, MAN2B1	932	11	16792	6.55169723	1	1	0.99725777
GOTERM_BP_DIRECT	GO:0010510	regulation of acetyl-CoA biosynthetic process from pyruvate	4	0.393700787	0.025651442	PDHX, PDHA1, DLAT, PDHB	932	12	16792	6.005722461	1	1	0.99725777
GOTERM_BP_DIRECT	GO:0097502	mannosylation	4	0.393700787	0.025651442	ALG8, ALG9, ALG3, ALG1	932	12	16792	6.005722461	1	1	0.99725777
GOTERM_BP_DIRECT	GO:0006693	prostaglandin metabolic process	4	0.393700787	0.032001122	ZADH2, AKR1C3, AKR1C2, PTGR2	932	13	16792	5.54374381	1	1	0.99725777
GOTERM_BP_DIRECT	GO:0008631	intrinsic apoptotic signaling pathway in response to oxidative stress	4	0.393700787	0.046903454	MELK, DIABLO, ARL6IP5, SOD2	932	15	16792	4.804577969	1	1	0.99725777
GOTERM_BP_DIRECT	GO:0006825	copper ion transport	4	0.393700787	0.046903454	SLC31A1, SLC11A2, COX17, ATP7A	932	15	16792	4.804577969	1	1	0.99725777
GOTERM_BP_DIRECT	GO:0033627	cell adhesion mediated by integrin	4	0.393700787	0.046903454	ITGB1, ADAM17, ITGA2, ITGA6	932	15	16792	4.804577969	1	1	0.99725777
GOTERM_BP_DIRECT	GO:0006122	mitochondrial electron transport, ubiquinol to cytochrome c	4	0.393700787	0.046903454	MECP2, PMPCB, UQCR10, UQCRH	932	15	16792	4.804577969	1	1	0.99725777
GOTERM_BP_DIRECT	GO:0051604	protein maturation	4	0.393700787	0.046903454	TSPAN15, TSPAN14, LMF2, HSPD1	932	15	16792	4.804577969	1	1	0.99725777
GOTERM_BP_DIRECT	GO:0035994	response to muscle stretch	4	0.393700787	0.055420018	RYR2, JUN, DMD, SLC9A1	932	16	16792	4.504291845	1	1	0.99725777
GOTERM_BP_DIRECT	GO:0007220	Notch receptor processing	4	0.393700787	0.055420018	APH1A, ADAM17, NCSTN, PSEN1	932	16	16792	4.504291845	1	1	0.99725777
GOTERM_BP_DIRECT	GO:0042073	intraciliary transport	4	0.393700787	0.055420018	IFT20, IFT81, IFT46, IFT57	932	16	16792	4.504291845	1	1	0.99725777
GOTERM_BP_DIRECT	GO:0010880	regulation of release of sequestered calcium ion into cytosol by sarcoplasmic reticulum	4	0.393700787	0.074459115	ASPH, DMD, SRI, CALM1	932	18	16792	4.003814974	1	1	0.99725777
GOTERM_BP_DIRECT	GO:0008053	mitochondrial fusion	4	0.393700787	0.074459115	FIS1, MFN1, MIEF1, MFF	932	18	16792	4.003814974	1	1	0.99725777
GOTERM_BP_DIRECT	GO:0045862	positive regulation of proteolysis	4	0.393700787	0.084921246	CYFIP2, ASPH, BAD, TRIM32	932	19	16792	3.79308787	1	1	0.99725777
GOTERM_BP_DIRECT	GO:0046716	muscle cell cellular homeostasis	4	0.393700787	0.084921246	CFL2, LAMP2, DMD, TRIM32	932	19	16792	3.79308787	1	1	0.99725777
GOTERM_BP_DIRECT	GO:0010881	regulation of cardiac muscle contraction by regulation of the release of sequestered calcium ion	4	0.393700787	0.084921246	RYR2, ASPH, DMD, CALM1	932	19	16792	3.79308787	1	1	0.99725777
GOTERM_BP_DIRECT	GO:0072583	clathrin-mediated endocytosis	4	0.393700787	0.095967278	CANX, FCHO2, CLTB, CLTA	932	20	16792	3.603433476	1	1	0.99725777
GOTERM_BP_DIRECT	GO:0006123	mitochondrial electron transport, cytochrome c to oxygen	4	0.393700787	0.095967278	COX7A2L, COX5B, COX5A, COX7C	932	20	16792	3.603433476	1	1	0.99725777
GOTERM_BP_DIRECT	GO:0031346	positive regulation of cell projection organization	3	0.295275591	0.027448752	ITGA2, LCN2, RAB8B	932	5	16792	10.81030043	1	1	0.99725777
GOTERM_BP_DIRECT	GO:0045039	protein import into mitochondrial inner membrane	3	0.295275591	0.027448752	TIMM9, TIMM13, TIMM10	932	5	16792	10.81030043	1	1	0.99725777
GOTERM_BP_DIRECT	GO:1990592	protein K69-linked ufmylation	3	0.295275591	0.027448752	UFM1, DDRGK1, UFC1	932	5	16792	10.81030043	1	1	0.99725777
GOTERM_BP_DIRECT	GO:0072719	cellular response to cisplatin	3	0.295275591	0.039676149	RAD51, SLC31A1, HMOX1	932	6	16792	9.008583691	1	1	0.99725777
GOTERM_BP_DIRECT	GO:1903265	positive regulation of tumor necrosis factor-mediated signaling pathway	3	0.295275591	0.039676149	CPNE1, TRIM32, HSPA1A	932	6	16792	9.008583691	1	1	0.99725777
GOTERM_BP_DIRECT	GO:0045046	protein import into peroxisome membrane	3	0.295275591	0.039676149	PEX16, PEX19, RAB8B	932	6	16792	9.008583691	1	1	0.99725777
GOTERM_BP_DIRECT	GO:0006020	inositol metabolic process	3	0.295275591	0.053536974	MECP2, IMPA1, PPIP5K2	932	7	16792	7.721643164	1	1	0.99725777
GOTERM_BP_DIRECT	GO:0031062	positive regulation of histone methylation	3	0.295275591	0.053536974	RNF20, CHTOP, PAXBP1	932	7	16792	7.721643164	1	1	0.99725777
GOTERM_BP_DIRECT	GO:0006086	acetyl-CoA biosynthetic process from pyruvate	3	0.295275591	0.053536974	PDHA1, DLAT, PDHB	932	7	16792	7.721643164	1	1	0.99725777
GOTERM_BP_DIRECT	GO:1901841	regulation of high voltage-gated calcium channel activity	3	0.295275591	0.053536974	NOS1AP, SRI, CALM1	932	7	16792	7.721643164	1	1	0.99725777
GOTERM_BP_DIRECT	GO:0010882	regulation of cardiac muscle contraction by calcium ion signaling	3	0.295275591	0.053536974	RYR2, ATP2A2, SLC9A1	932	7	16792	7.721643164	1	1	0.99725777
GOTERM_BP_DIRECT	GO:0006333	chromatin assembly or disassembly	3	0.295275591	0.053536974	SUV39H2, HIRIP3, HDAC8	932	7	16792	7.721643164	1	1	0.99725777
GOTERM_BP_DIRECT	GO:0006625	protein targeting to peroxisome	3	0.295275591	0.068812922	PEX16, PEX19, PEX1	932	8	16792	6.756437768	1	1	0.99725777
GOTERM_BP_DIRECT	GO:0050773	regulation of dendrite development	3	0.295275591	0.068812922	CDC20, RAB17, DBN1	932	8	16792	6.756437768	1	1	0.99725777
GOTERM_BP_DIRECT	GO:0070131	positive regulation of mitochondrial translation	3	0.295275591	0.068812922	COA3, UQCC2, UQCC1	932	8	16792	6.756437768	1	1	0.99725777
GOTERM_BP_DIRECT	GO:0071236	cellular response to antibiotic	3	0.295275591	0.068812922	PLA2G4F, HSPA5, SLC9A1	932	8	16792	6.756437768	1	1	0.99725777
GOTERM_BP_DIRECT	GO:0044598	doxorubicin metabolic process	3	0.295275591	0.068812922	AKR1C3, AKR1B1, AKR1C2	932	8	16792	6.756437768	1	1	0.99725777
GOTERM_BP_DIRECT	GO:0044597	daunorubicin metabolic process	3	0.295275591	0.068812922	AKR1C3, AKR1B1, AKR1C2	932	8	16792	6.756437768	1	1	0.99725777
GOTERM_BP_DIRECT	GO:0030071	regulation of mitotic metaphase/anaphase transition	3	0.295275591	0.08530483	UBE2C, NEK6, ANAPC4	932	9	16792	6.005722461	1	1	0.99725777
GOTERM_BP_DIRECT	GO:0036500	ATF6-mediated unfolded protein response	3	0.295275591	0.08530483	HSPA5, CALR, HSP90B1	932	9	16792	6.005722461	1	1	0.99725777
