# Supplementary material for: siAKR1C3@PPA complex nucleic acid nanoparticles inhibit castration-resistant prostate cancer in vitro
Source: Front Oncol. 2022 Dec 16;12:1069033. doi: 10.3389/fonc.2022.1069033 (PMC9800608; doi:10.3389/fonc.2022.1069033)
Supplement: Supplementary file 2 [file Table_2.xls]

Category	Term		Count	%	PValue	Genes	List Total	Pop Hits	Pop Total	Fold Enrichment	Bonferroni	Benjamini	FDR
GOTERM_BP_DIRECT	GO:0006468	protein phosphorylation	42	4.23814329	7.66E-04	CCNT2, PRKAA2, CCNT1, ROCK2, GMFG, PIK3R4, PRKAG1, STK39, ILK, PIK3CD, STK3, DGUOK, IRAK1, CHEK2, FASTK, MKNK1, PHKG2, ERBB2, RPS6KA1, TLK2, PTK2B, RIOK2, PRKACA, SCYL2, MAP4K4, PRKCI, NEK7, PRKCD, PHKA1, VRK1, EIF2AK4, CLK3, SRPK1, ERN1, TBCK, PRKRA, ERCC2, RPS6KB2, AAK1, SGK3, CAMK1, MNAT1	897	456	16792	1.724226955	0.90560236	0.138784417	0.138108519
GOTERM_BP_DIRECT	GO:0051301	cell division	38	3.834510595	5.78E-05	CDCA2, CCNT2, USP16, CCNT1, ZWILCH, TNKS, MIS12, NCAPG, KATNB1, SKA3, ANAPC10, SMC2, PPP1CB, PARD6B, DSN1, RECQL5, CHEK2, KATNA1, NUF2, KNTC1, TXNL4A, SAC3D1, DIS3L2, ANAPC7, SPAG5, HAUS3, LIG3, VRK1, ACTR8, STAG1, PPP2R2D, TIMELESS, MCM5, NCAPD2, MAPRE2, SPC24, MAD2L1, SPC25	897	350	16792	2.032476509	0.163082013	0.023486758	0.023372374
GOTERM_BP_DIRECT	GO:0015031	protein transport	37	3.733602422	0.001235051	RAB3B, VPS29, ARF4, TNKS, HIKESHI, PTPN23, ARRB2, USE1, IPO4, TIMM50, MTM1, GLE1, SNX4, SCAMP4, TRIM3, VPS8, RAB29, TMED3, ATG7, TMED5, AP1M1, BTF3, ARFGEF2, VTA1, SCAMP1, YIF1A, SCAMP3, SCAMP2, RABIF, TMEM115, ATG16L1, RAB12, SNX14, CHMP2B, EXOC3, ATG4B, KDELR2	897	395	16792	1.753535696	0.977769924	0.176933824	0.176072134
GOTERM_BP_DIRECT	GO:0098609	cell-cell adhesion	34	3.430877901	8.32E-06	PDXDC1, DOCK9, CBL, NDRG1, CNN2, DNAJB1, LDHA, LARP1, COBLL1, MICALL1, ARFIP2, FLNB, EPS8L2, CCT8, PDLIM5, GCN1, ZC3H15, SPTBN1, PAK4, USP8, LYPLA2, STAT1, IDH1, EPS15L1, GAPVD1, PAICS, EPN2, EHD1, GIPC1, CHMP2B, NUMB, FSCN1, EXOC3, EIF4G2	897	271	16792	2.348657065	0.025309883	0.007286196	0.007250711
GOTERM_BP_DIRECT	GO:0043066	negative regulation of apoptotic process	32	3.229061554	0.096670112	NOTCH2, ARF4, HDAC2, HDAC3, PRKAA2, ARL6IP1, HDAC1, GSTP1, ARAF, CBL, MALT1, IRAK1, CASP3, RPS6KA1, PTK2B, FLNA, RPS27A, MAP4K4, USP47, PRKCI, BNIP3, NME2, SIRT1, ITCH, GCLC, MNAT1, FXN, TP53, TPT1, FAIM, BCL2L1, MAD2L1	897	455	16792	1.316583973	1	1	0.995453069
GOTERM_BP_DIRECT	GO:0007067	mitotic nuclear division	30	3.027245207	6.10E-05	CDCA2, USP16, ZWILCH, TNKS, DCTN1, MIS12, YEATS4, SKA3, ANAPC10, RECQL5, TUBB3, KATNA1, NUF2, KNTC1, TXNL4A, SAC3D1, CEP55, DIS3L2, ANAPC7, HAUS3, VRK1, ACTR8, STAG1, PPP2R2D, TADA3, TIMELESS, MAPRE2, SPC24, PAFAH1B1, SPC25	897	248	16792	2.264537706	0.171302258	0.023486758	0.023372374
GOTERM_BP_DIRECT	GO:0006364	rRNA processing	28	2.82542886	2.88E-05	LTV1, RPS4Y1, WDR46, MRM3, RRP7A, EXOSC8, RIOK2, RPS27A, DIS3L2, NOP14, RPL21, UTP3, IMP3, DIS3, PIH1D1, RPL13A, IMP4, RRP1B, UTP18, SIRT1, BYSL, RPS27, RPS29, C1D, NAF1, RPL28, RPL26L1, RPS23	897	214	16792	2.449369133	0.084929064	0.014792069	0.014720029
GOTERM_BP_DIRECT	GO:0016567	protein ubiquitination	28	2.82542886	0.045782063	CUL3, UBR3, DCAF8, NEDD4L, UBR1, ARRB2, CBL, MALT1, UBE2J1, RNF135, HERC1, TRIM4, TRIM3, MED31, ARIH1, TRIM21, ATG7, ATG3, FEM1B, MUL1, SIRT1, LRRC41, ITCH, KBTBD6, ASB6, KBTBD7, MPHOSPH8, UBE2M	897	359	16792	1.460069622	1	1	0.995453069
GOTERM_BP_DIRECT	GO:0006260	DNA replication	26	2.623612513	6.82E-07	CHTF18, CHAF1B, RECQL5, CDC45, POLD1, POLD2, RBBP7, ATRIP, RFC5, RFC3, RRM1, TREX1, GINS3, GINS4, LIG3, SIRT1, FAM111A, POLA1, NFIB, NFIC, MCM3, TIMELESS, MCM4, RAD17, MCM5, MCM2	897	155	16792	3.140158953	0.002099526	0.002101733	0.002091497
GOTERM_BP_DIRECT	GO:0007049	cell cycle	25	2.522704339	5.82E-04	SMA RCB1, CCNT2, USP16, TXNL4B, CCNT1, UHRF1, BCCIP, CCNDBP1, CHTF18, PDCD2L, PARD6B, CHAF1B, RPS6KA1, TLK2, TRIM21, PAK4, PRKCD, LIG3, TERF2, CCPG1, RAD17, CAMK1, MNAT1, TP53, MCM2	897	217	16792	2.156702577	0.83350344	0.117024824	0.116454898
GOTERM_BP_DIRECT	GO:0016032	viral process	25	2.522704339	0.030410778	CCNT1, HDAC1, UBR4, GTF2E1, POLR2E, PLCG1, EIF4E, PAAF1, AP1M1, SPEN, KDM4A, USP7, ACOT8, RBM15, RAD23A, SIRT1, SRPK1, UCKL1, POLA1, PDCL3, PACS2, BIN1, CARM1, ERCC2, TP53	897	299	16792	1.565232305	1	1	0.995453069
GOTERM_BP_DIRECT	GO:0006281	DNA repair	24	2.421796165	0.003728948	RFC5, SMARCB1, UHRF1, PARP2, NSMCE3, TREX1, BCCIP, NUDT1, LIG3, ACTR8, SIRT1, POLA1, CHAF1B, RECQL5, NSMCE4A, MSH2, MORF4L2, POLD1, TDP1, RAD17, TRIP12, MMS19, MNAT1, RAD18	897	235	16792	1.911848004	0.999989937	0.390435252	0.388533782
GOTERM_BP_DIRECT	GO:0006886	intracellular protein transport	24	2.421796165	0.003929705	VPS29, SEC13, STX16, TBC1D2B, STAM, IPO4, TOM1L1, EHD1, TBCK, IPO8, SELENOS, TBC1D4, SGSM3, TBC1D30, KDELR2, EIF2D, AP3S2, STX2, TNPO2, SEC23B, SIL1, VPS39, TBC1D22B, AP1M1	897	236	16792	1.903746953	0.99999459	0.390435252	0.388533782
GOTERM_BP_DIRECT	GO:0042493	response to drug	24	2.421796165	0.058228927	USP47, ABCC1, HDAC2, HMGCS1, STAT1, HDAC1, ITGA3, HMGB2, SORD, PTPRM, MTHFR, ABAT, CTPS1, COMT, PFAS, ALAD, LDHA, SRR, PNP, CASP3, SMPD1, PTK2B, GCLM, MAP2K6	897	304	16792	1.477908819	1	1	0.995453069
GOTERM_BP_DIRECT	GO:0043161	proteasome-mediated ubiquitin-dependent protein catabolic process	23	2.320887992	0.001263813	PSMD14, ANAPC7, CUL3, NEDD4L, RAD23A, ARRB2, SIRT1, ANAPC10, PSMA6, PSMD6, RNF126, PSMC6, PSMD7, MTA1, HECTD3, TBL1XR1, PSMC4, PSMD5, RFFL, RPS27A, TP53, UBE2K, MAD2L1	897	203	16792	2.121005431	0.979656746	0.176933824	0.176072134
GOTERM_BP_DIRECT	GO:0006413	translational initiation	22	2.219979818	1.18E-05	DDX3Y, EIF5B, RPL21, EIF1AX, RPL13A, RPS4Y1, EIF3M, LARP1, COPS5, RPS27, RPS29, EIF3G, EIF3C, RPS27A, EIF4E2, RPL28, EIF3D, EIF4E, RPL26L1, EIF4G2, RPS23, EIF3B	897	137	16792	3.006160031	0.035775563	0.007286196	0.007250711
GOTERM_BP_DIRECT	GO:0006412	translation	21	2.119071645	0.051279188	HBS1L, RPL21, MRPS11, RPL13A, MRPS2, RPS4Y1, SLC25A16, SEPSECS, SLC25A29, COPS5, RPS27, RPS29, RPS6KB2, SLC25A30, IGF2BP3, RPS27A, RPL28, GCN1, RPL26L1, RPS23, SLC25A35	897	253	16792	1.553848798	1	1	0.995453069
GOTERM_BP_DIRECT	GO:0000165	MAPK cascade	21	2.119071645	0.068378548	MAP2K3, MAP2K2, PSMD14, RHBDD3, CUL3, ARAF, PSMA6, PSMD6, PSMC6, PSMD7, MAPKAPK3, PSMC4, PSMD5, RASA1, ERBB2, PTK2B, KBTBD7, RPS27A, CAMK2G, SPTBN1, MAP2K6	897	262	16792	1.500472312	1	1	0.995453069
GOTERM_BP_DIRECT	GO:0006974	cellular response to DNA damage stimulus	20	2.018163471	0.015769135	TOP2A, USP47, USP16, USP10, UBE2E2, ASH2L, CBL, SIRT1, YY1, IRF3, RBBP5, CHEK2, MACROD1, TLK2, TIMELESS, RAD17, TRIP12, MMS19, TP53, RAD18	897	208	16792	1.800017151	1	0.857012486	0.852838724
GOTERM_BP_DIRECT	GO:0000398	mRNA splicing, via spliceosome	20	2.018163471	0.028846354	SPEN, AQR, TXNL4B, RBM15, NCBP1, BUD31, UPF3B, TFIP11, PLRG1, ELAVL2, RAVER1, DHX15, SNRPG, POLR2E, SNRPB2, POLR2H, CACTIN, PPIL3, TXNL4A, POLR2I	897	222	16792	1.686502556	1	1	0.995453069
GOTERM_BP_DIRECT	GO:0006511	ubiquitin-dependent protein catabolic process	19	1.917255298	0.008642591	USP13, USP14, USP8, USP47, USP7, USP16, PSMD14, USP10, CUL3, ADRM1, USP34, UBR3, USP19, PSMA6, ITCH, PSMC6, ARIH1, RFFL, UBE2K	897	182	16792	1.954304336	1	0.595284706	0.592385592
GOTERM_BP_DIRECT	GO:0006283	transcription-coupled nucleotide-excision repair	17	1.715438951	1.37E-06	RFC5, USP7, AQR, RFC3, COPS7B, LIG3, COPS5, COPS2, POLD1, POLD2, ERCC2, POLR2E, POLR2H, COPS8, MNAT1, RPS27A, POLR2I	897	74	16792	4.300581518	0.004220106	0.002114516	0.002104218
GOTERM_BP_DIRECT	GO:0042787	protein ubiquitination involved in ubiquitin-dependent protein catabolic process	17	1.715438951	0.00771098	ANAPC7, UBE3C, UHRF1, CUL3, UBR4, NEDD4L, CBL, ANAPC10, RNF126, HERC3, ITCH, HECTD3, TRIP12, ARIH1, RFFL, RPS27A, MAD2L1	897	153	16792	2.080019819	1	0.570807217	0.568027312
GOTERM_BP_DIRECT	GO:0000209	protein polyubiquitination	17	1.715438951	0.037450241	PSMD14, UBE3C, TNKS, CUL3, NEDD4L, PSMA6, PSMD6, RNF126, PSMC6, PSMD7, PSMC4, PSMD5, TRIP12, ARIH1, RPS27A, TRIM21, SASH1	897	184	16792	1.729581697	1	1	0.995453069
GOTERM_BP_DIRECT	GO:0000082	G1/S transition of mitotic cell cycle	16	1.614530777	3.24E-04	PRIM2, CUL3, GSPT1, DHFR, POLA1, PPP3CA, CDC45, PPAT, MCM3, MCM4, MCM5, MNAT1, CRLF3, CAMK2G, EIF4E, MCM2	897	102	16792	2.936498568	0.631262992	0.076731541	0.076357849
GOTERM_BP_DIRECT	GO:0006888	ER to Golgi vesicle-mediated transport	16	1.614530777	0.024171709	ARF4, DCTN1, CUL3, DDHD2, TRAPPC2B, USE1, YIF1A, YIF1B, DYNC1LI2, SPAST, TMEM115, RAB29, VTI1A, TMED3, SEC23B, SPTBN1	897	160	16792	1.872017837	1	0.997132603	0.992276438
GOTERM_BP_DIRECT	GO:0046777	protein autophosphorylation	16	1.614530777	0.042033451	DDR1, STK39, NME2, VRK1, EIF2AK4, CLK3, ERN1, IRAK1, MAPKAPK3, CHEK2, MKNK1, ERBB2, AAK1, PTK2B, PRKACA, CAMK2G	897	172	16792	1.741411942	1	1	0.995453069
GOTERM_BP_DIRECT	GO:0001701	in utero embryonic development	16	1.614530777	0.075511128	MBD3, BTF3, RNASEH2B, SMAD4, ENDOG, WDR19, UBR3, AMOT, MSH2, ERCC2, TAB1, PLCG1, APOB, EIF4E2, GABPA, BCL2L1	897	187	16792	1.601726492	1	1	0.995453069
GOTERM_BP_DIRECT	GO:0007059	chromosome segregation	15	1.513622603	1.14E-05	DDX3Y, TOP2A, CDCA2, SPAG5, MIS12, SKA3, SRPK1, CIAO1, DSN1, NTMT1, ERCC2, NUF2, TLK2, MMS19, SPC25	897	68	16792	4.129451112	0.034450305	0.007286196	0.007250711
GOTERM_BP_DIRECT	GO:0051607	defense response to virus	15	1.513622603	0.058241885	IFITM3, STAT1, STAT2, BNIP3, EIF2AK4, FAM111A, ITCH, IRF3, POLR3B, POLR3C, OAS3, POLR3E, ATG7, POLR3K, TRIM56	897	165	16792	1.701834397	1	1	0.995453069
GOTERM_BP_DIRECT	GO:0038095	Fc-epsilon receptor signaling pathway	15	1.513622603	0.094661457	PSMD14, MALT1, VAV2, PSMA6, PPP3CA, PSMD6, PSMC6, PSMD7, PSMC4, PSMD5, PLCG2, TAB1, PLCG1, RPS27A, MAP3K7	897	178	16792	1.577543121	1	1	0.995453069
GOTERM_BP_DIRECT	GO:0006397	mRNA processing	15	1.513622603	0.09794207	TSEN34, KHDRBS1, PTCD2, PRPF38A, TSEN15, GEMIN2, TFIP11, QKI, THOC7, TSEN54, SRPK1, ESRP1, DHX15, SMN1, PRKACA	897	179	16792	1.568730031	1	1	0.995453069
GOTERM_BP_DIRECT	GO:0006368	transcription elongation from RNA polymerase II promoter	14	1.41271443	6.08E-04	CCNT2, CCNT1, NCBP1, ADRM1, GTF2E1, THOC7, GTF2E2, ERCC2, LEO1, POLR2E, NELFB, POLR2H, MNAT1, POLR2I	897	86	16792	3.047470898	0.846332876	0.117024824	0.116454898
GOTERM_BP_DIRECT	GO:0002223	stimulatory C-type lectin receptor signaling pathway	14	1.41271443	0.003852808	PSMD14, PRKCD, MALT1, PSMA6, PSMD6, PSMC6, PSMD7, PSMC4, PSMD5, PLCG2, TAB1, RPS27A, PRKACA, MAP3K7	897	105	16792	2.496023783	0.999993138	0.390435252	0.388533782
GOTERM_BP_DIRECT	GO:0090263	positive regulation of canonical Wnt signaling pathway	14	1.41271443	0.011674955	PSMD14, TNKS, USP34, ILK, NLE1, PSMA6, PSMD6, PSMC6, PSMD7, PSMC4, PSMD5, DVL2, RPS27A, TRPM4	897	120	16792	2.18402081	1	0.71917722	0.715674733
GOTERM_BP_DIRECT	GO:1901796	regulation of signal transduction by p53 class mediator	14	1.41271443	0.015075766	RFC5, MBD3, HDAC2, RFC3, PRKAA2, HDAC1, PRKAG1, CHD3, CHEK2, RAD17, RBBP7, RPS27A, TP53, ATRIP	897	124	16792	2.113568526	1	0.844242918	0.840131346
GOTERM_BP_DIRECT	GO:0007050	cell cycle arrest	14	1.41271443	0.038400324	NOTCH2, KHDRBS1, PRKAA2, CUL3, PRKAG1, ILK, EIF2AK4, ERN1, RPTOR, MSH2, SGSM3, TP53, EIF4G2, MAP2K6	897	141	16792	1.858741115	1	1	0.995453069
GOTERM_BP_DIRECT	GO:0050852	T cell receptor signaling pathway	14	1.41271443	0.053088727	PSMD14, PIK3CD, MALT1, PSMA6, PSMD6, PSMC6, PSMD7, PSMC4, PSMD5, PLCG2, PLCG1, RPS27A, MAP3K7, NCK1	897	148	16792	1.770827684	1	1	0.995453069
GOTERM_BP_DIRECT	GO:0016310	phosphorylation	13	1.311806256	0.006904267	ITPK1, FN3KRP, PIK3CD, DCK, UCKL1, UCK2, FGGY, PPIP5K1, RFK, SHPK, PMVK, CKB, ALDH18A1	897	100	16792	2.433623188	0.999999999	0.535127058	0.532520919
GOTERM_BP_DIRECT	GO:0007062	sister chromatid cohesion	13	1.311806256	0.008697341	SEC13, ZWILCH, MIS12, STAG1, DSN1, RPS27, NUF2, CENPM, KNTC1, SPC24, MAD2L1, PAFAH1B1, SPC25	897	103	16792	2.36274096	1	0.595284706	0.592385592
GOTERM_BP_DIRECT	GO:0000184	nuclear-transcribed mRNA catabolic process, nonsense-mediated decay	13	1.311806256	0.025054797	RPL21, NCBP1, RPL13A, UPF3B, RPS4Y1, GSPT1, RPS27, RPS29, ETF1, RPS27A, RPL28, RPL26L1, RPS23	897	119	16792	2.045061503	1	0.997132603	0.992276438
GOTERM_BP_DIRECT	GO:0018105	peptidyl-serine phosphorylation	13	1.311806256	0.034949705	PRKCI, TNKS, MAST3, PRKCD, STK39, ILK, MAPKAPK3, CHEK2, AKT2, MKNK1, TLK2, SGK3, PRKACA	897	125	16792	1.946898551	1	1	0.995453069
GOTERM_BP_DIRECT	GO:0006914	autophagy	13	1.311806256	0.052075737	USP13, USP10, VTA1, STAM, C9ORF72, RAB12, SESN2, CHMP2B, VTI1A, ATG4B, ATG7, UBQLN4, VPS39	897	133	16792	1.829791871	1	1	0.995453069
GOTERM_BP_DIRECT	GO:0050821	protein stabilization	13	1.311806256	0.059753685	USP13, USP7, CRTAP, PRKCD, MUL1, USP19, STK3, CHEK2, AAK1, DNLZ, CDC37L1, FLNA, CCT8	897	136	16792	1.789428815	1	1	0.995453069
GOTERM_BP_DIRECT	GO:0031145	anaphase-promoting complex-dependent catabolic process	12	1.210898083	0.003053462	PSMA6, PSMD6, PSMD7, PSMC6, PSMD14, ANAPC7, PSMC4, PSMD5, CUL3, RPS27A, ANAPC10, MAD2L1	897	79	16792	2.843571398	0.999918837	0.335880798	0.334245015
GOTERM_BP_DIRECT	GO:0090630	activation of GTPase activity	12	1.210898083	0.003053462	ARHGEF10, TBCK, BCAS3, SIPA1L1, TBC1D4, AKT2, SGSM3, TBC1D30, PTK2B, TBC1D2B, TBC1D22B, CORO1C	897	79	16792	2.843571398	0.999918837	0.335880798	0.334245015
GOTERM_BP_DIRECT	GO:0043488	regulation of mRNA stability	12	1.210898083	0.021372398	PSMA6, PSMD6, PSMD7, PSMC6, PSMD14, PSMC4, DIS3, PSMD5, EXOSC8, PRKCD, RPS27A, PUM2	897	103	16792	2.180991655	1	0.997132603	0.992276438
GOTERM_BP_DIRECT	GO:0016925	protein sumoylation	12	1.210898083	0.047971268	TOP2A, TOP2B, STAG1, MTA1, NSMCE4A, NSMCE3, SP3, NFATC2IP, MUL1, BMI1, TP53, TRPM4	897	117	16792	1.920018295	1	1	0.995453069
GOTERM_BP_DIRECT	GO:0030036	actin cytoskeleton organization	12	1.210898083	0.087461813	INF2, FLII, FSCN1, ARFIP2, FLNB, ARPC5, CORO1A, PDLIM7, CORO1C, ADD2, PAFAH1B1, AMOT	897	130	16792	1.728016465	1	1	0.995453069
GOTERM_BP_DIRECT	GO:0016575	histone deacetylation	11	1.109989909	1.25E-04	MBD3, HDAC2, MTA1, SIN3B, TBL1XR1, HDAC1, MORF4L2, BAZ2A, CHD3, RBBP7, SIRT1	897	46	16792	4.476564393	0.320324389	0.035101403	0.034930455
GOTERM_BP_DIRECT	GO:0051259	protein oligomerization	11	1.109989909	8.99E-04	HGSNAT, PFKL, IRAK1, QPRT, DVL2, NME2, HSCB, STX2, DNM1L, CAMK2G, MALT1	897	58	16792	3.550378657	0.937368331	0.153846588	0.153097335
GOTERM_BP_DIRECT	GO:0051436	negative regulation of ubiquitin-protein ligase activity involved in mitotic cell cycle	11	1.109989909	0.004266593	PSMA6, PSMD6, PSMD7, PSMC6, PSMD14, ANAPC7, PSMC4, PSMD5, RPS27A, ANAPC10, MAD2L1	897	71	16792	2.900309325	0.999998092	0.398215341	0.39627598
GOTERM_BP_DIRECT	GO:0051437	positive regulation of ubiquitin-protein ligase activity involved in regulation of mitotic cell cycle transition	11	1.109989909	0.006949702	PSMA6, PSMD6, PSMD7, PSMC6, PSMD14, ANAPC7, PSMC4, PSMD5, RPS27A, ANAPC10, MAD2L1	897	76	16792	2.709499501	1	0.535127058	0.532520919
GOTERM_BP_DIRECT	GO:0006614	SRP-dependent cotranslational protein targeting to membrane	11	1.109989909	0.028100714	RPS27, RPL21, RPS29, SRPRA, RPL13A, RPS4Y1, RPS27A, RPL28, RPL26L1, SRP9, RPS23	897	94	16792	2.190659171	1	1	0.995453069
GOTERM_BP_DIRECT	GO:0006461	protein complex assembly	11	1.109989909	0.091041938	OXA1L, CHAF1B, PARD6B, TUBGCP2, PTK2B, KNTC1, TUBGCP4, MNAT1, TP53, KPNA3, ADD2	897	116	16792	1.775189328	1	1	0.995453069
GOTERM_BP_DIRECT	GO:0033209	tumor necrosis factor-mediated signaling pathway	11	1.109989909	0.099196272	PSMA6, PSMD6, PSMD7, PSMC6, PSMD14, STAT1, PSMC4, PSMD5, PTK2B, TNFRSF10B, RPS27A	897	118	16792	1.745101374	1	1	0.995453069
GOTERM_BP_DIRECT	GO:0006446	regulation of translational initiation	10	1.009081736	8.60E-05	GLE1, EIF5B, EIF3M, NCBP1, EIF3G, EIF2AK4, EIF3C, EIF3D, EIF4G2, EIF3B	897	36	16792	5.200049548	0.2326158	0.026475631	0.026346691
GOTERM_BP_DIRECT	GO:0016236	macroautophagy	10	1.009081736	0.01950457	RPTOR, ATG3, PRKAA2, ATG16L1, PIK3R4, PRKAG1, ATG4B, RPS27A, ATG7, TOMM5	897	76	16792	2.463181365	1	0.997132603	0.992276438
GOTERM_BP_DIRECT	GO:0030307	positive regulation of cell growth	10	1.009081736	0.034723463	N6AMT1, RPTOR, USP47, NCBP1, ERBB2, RPS6KA1, DERL2, PTK2B, FXN, EIF4G2	897	84	16792	2.228592663	1	1	0.995453069
GOTERM_BP_DIRECT	GO:0016311	dephosphorylation	10	1.009081736	0.039533287	PFKFB2, NANP, INPP4B, PPP3CA, PPIP5K1, PON1, ITPK1, PGP, NUDT16, ENOPH1	897	86	16792	2.176764927	1	1	0.995453069
GOTERM_BP_DIRECT	GO:0006338	chromatin remodeling	10	1.009081736	0.039533287	HDAC2, SMARCD2, SMARCB1, HDAC1, PIH1D1, MORF4L2, SMARCAD1, BAZ2A, ACTR8, BPTF	897	86	16792	2.176764927	1	1	0.995453069
GOTERM_BP_DIRECT	GO:0060071	Wnt signaling pathway, planar cell polarity pathway	10	1.009081736	0.056606643	PSMA6, PSMD6, PSMD7, PSMC6, PSMD14, PSMC4, PSMD5, DVL2, ARRB2, RPS27A	897	92	16792	2.034801997	1	1	0.995453069
GOTERM_BP_DIRECT	GO:0007179	transforming growth factor beta receptor signaling pathway	10	1.009081736	0.056606643	SMAD4, HPGD, PXN, TAB1, ARRB2, CBL, RPS27A, MAP3K7, FERMT2, UBE2M	897	92	16792	2.034801997	1	1	0.995453069
GOTERM_BP_DIRECT	GO:0032481	positive regulation of type I interferon production	9	0.908173562	0.005266329	IRAK1, POLR3B, IRF3, POLR3C, POLR3E, PLCG2, POLR2E, POLR2H, POLR3K	897	51	16792	3.303560889	0.999999914	0.463436923	0.461179925
GOTERM_BP_DIRECT	GO:0038061	NIK/NF-kappaB signaling	9	0.908173562	0.023672329	PSMA6, PSMD6, PSMD7, PSMC6, PSMD14, PSMC4, PSMD5, RPS27A, UBE2M	897	66	16792	2.552751596	1	0.997132603	0.992276438
GOTERM_BP_DIRECT	GO:0060333	interferon-gamma-mediated signaling pathway	9	0.908173562	0.034842053	IRF3, STAT1, OAS3, PRKCD, TRIM68, TRIM26, TRIM21, CAMK2G, MID1	897	71	16792	2.372980357	1	1	0.995453069
GOTERM_BP_DIRECT	GO:0032259	methylation	9	0.908173562	0.040166553	N6AMT1, GAMT, MTAP, MAT2A, DPH5, ASMTL, COMT, METTL8, GNMT	897	73	16792	2.307967197	1	1	0.995453069
GOTERM_BP_DIRECT	GO:0032869	cellular response to insulin stimulus	9	0.908173562	0.052376429	PRKCI, GCLC, SELENOS, TBC1D4, STAT1, AKT2, GSTP1, PPAT, APRT	897	77	16792	2.188072797	1	1	0.995453069
GOTERM_BP_DIRECT	GO:0006887	exocytosis	9	0.908173562	0.074756672	ARFGEF2, SCRN1, PDZD11, SCRN3, MICAL3, RAB27A, EXOC3, SCAMP1, SYT7	897	83	16792	2.02989886	1	1	0.995453069
GOTERM_BP_DIRECT	GO:0016239	positive regulation of macroautophagy	8	0.807265388	1.39E-04	SCOC, LARP1, PRKAA2, RAB12, BNIP3, SESN2, SIRT1, ATG7	897	23	16792	6.51136639	0.347888152	0.035625793	0.035452291
GOTERM_BP_DIRECT	GO:0006270	DNA replication initiation	8	0.807265388	0.00125187	PRIM2, POLA1, CDC45, GINS4, MCM3, MCM4, MCM5, MCM2	897	32	16792	4.680044593	0.978893503	0.176933824	0.176072134
GOTERM_BP_DIRECT	GO:0006383	transcription from RNA polymerase III promoter	8	0.807265388	0.001516755	IVNS1ABP, GTF3C2, POLR3B, POLR3C, POLR3E, POLR2E, POLR2H, POLR3K	897	33	16792	4.53822506	0.990675886	0.194650204	0.193702232
GOTERM_BP_DIRECT	GO:0090502	RNA phosphodiester bond hydrolysis, endonucleolytic	8	0.807265388	0.026223292	ERN1, TSEN34, CPSF4, RNASEH2C, RNASEH2B, TSEN15, TSEN54, EDC3	897	55	16792	2.722935036	1	0.997132603	0.992276438
GOTERM_BP_DIRECT	GO:0006606	protein import into nucleus	8	0.807265388	0.033916144	PPP3CA, IPO8, IPO9, KPNA6, HEATR3, HIKESHI, KPNA3, SNUPN	897	58	16792	2.582093569	1	1	0.995453069
GOTERM_BP_DIRECT	GO:0051289	protein homotetramerization	8	0.807265388	0.039800774	SRR, PFKL, USP16, SHMT1, PPAT, IMPDH2, DNM1L, GNMT	897	60	16792	2.496023783	1	1	0.995453069
GOTERM_BP_DIRECT	GO:0050727	regulation of inflammatory response	8	0.807265388	0.049811721	PSMA6, MTA1, SHPK, CASP4, STK39, NAF1, GGT1, MGLL	897	63	16792	2.377165508	1	1	0.995453069
GOTERM_BP_DIRECT	GO:0042795	snRNA transcription from RNA polymerase II promoter	8	0.807265388	0.078902422	CCNT2, CCNT1, NCBP1, POLR2E, POLR2H, POLR2I, GTF2E1, GTF2E2	897	70	16792	2.139448957	1	1	0.995453069
GOTERM_BP_DIRECT	GO:0031647	regulation of protein stability	8	0.807265388	0.078902422	KHDRBS1, TF, GNL3L, HDAC3, GIPC1, TADA3, MUL1, USP19	897	70	16792	2.139448957	1	1	0.995453069
GOTERM_BP_DIRECT	GO:0032088	negative regulation of NF-kappaB transcription factor activity	8	0.807265388	0.083721525	USP7, ITCH, IRAK1, OTULIN, ARRB2, CACTIN, TRIM21, SIRT1	897	71	16792	2.109315873	1	1	0.995453069
GOTERM_BP_DIRECT	GO:0030334	regulation of cell migration	8	0.807265388	0.099164533	PARD6B, LAMA1, AKT2, FLNA, SGK3, PTPN23, NCK1, AMOT	897	74	16792	2.023803067	1	1	0.995453069
GOTERM_BP_DIRECT	GO:0006271	DNA strand elongation involved in DNA replication	7	0.706357215	7.49E-05	PRIM2, POLA1, RFC3, POLD1, GINS3, POLD2, GINS4	897	15	16792	8.73608324	0.206098008	0.025642957	0.025518073
GOTERM_BP_DIRECT	GO:0090307	mitotic spindle assembly	7	0.706357215	0.011197931	ARHGEF10, TUBGCP2, CHEK2, FLNA, TUBGCP3, TUBGCP4, MAP9	897	36	16792	3.640034684	1	0.703869967	0.700442029
GOTERM_BP_DIRECT	GO:0042769	DNA damage response, detection of DNA damage	7	0.706357215	0.011197931	RFC5, RFC3, POLD1, MRPS11, POLD2, RPS27A, RAD18	897	36	16792	3.640034684	1	0.703869967	0.700442029
GOTERM_BP_DIRECT	GO:0006296	nucleotide-excision repair, DNA incision, 5'-to lesion	7	0.706357215	0.012777554	RFC5, RFC3, NTHL1, POLD1, POLD2, ERCC2, RPS27A	897	37	16792	3.541655368	1	0.771664058	0.767905954
GOTERM_BP_DIRECT	GO:0006325	chromatin organization	7	0.706357215	0.025615808	HDAC3, HDAC1, ATAD2, HMGB2, SMARCAD1, CHD3, SIRT1	897	43	16792	3.047470898	1	0.997132603	0.992276438
GOTERM_BP_DIRECT	GO:0043647	inositol phosphate metabolic process	7	0.706357215	0.037767479	INPP4B, SYNJ1, PPIP5K1, IMPA2, ITPK1, PLCG2, PLCG1	897	47	16792	2.788111672	1	1	0.995453069
GOTERM_BP_DIRECT	GO:0006139	nucleobase-containing compound metabolic process	7	0.706357215	0.045018917	MTAP, PNP, OAS3, ERCC2, SRBD1, CTPS1, UPP1	897	49	16792	2.674311196	1	1	0.995453069
GOTERM_BP_DIRECT	GO:0019827	stem cell population maintenance	7	0.706357215	0.048947858	NOTCH2, MED14, MTF2, CTR9, LEO1, EIF4E, DIS3L2	897	50	16792	2.620824972	1	1	0.995453069
GOTERM_BP_DIRECT	GO:0006521	regulation of cellular amino acid metabolic process	7	0.706357215	0.053081279	PSMA6, PSMD6, PSMD7, PSMC6, PSMD14, PSMC4, PSMD5	897	51	16792	2.569436247	1	1	0.995453069
GOTERM_BP_DIRECT	GO:0071333	cellular response to glucose stimulus	7	0.706357215	0.057420356	ERN1, PPP3CA, GCLC, ENDOG, NME2, GCLM, PRKACA	897	52	16792	2.520024012	1	1	0.995453069
GOTERM_BP_DIRECT	GO:0006661	phosphatidylinositol biosynthetic process	7	0.706357215	0.087782165	INPP4B, SYNJ1, INPP5F, PIK3R4, PLCG2, PIK3CD, MTM1	897	58	16792	2.259331873	1	1	0.995453069
GOTERM_BP_DIRECT	GO:0009168	purine ribonucleoside monophosphate biosynthetic process	6	0.605449041	3.84E-04	IMPDH1, PPAT, IMPDH2, GART, PAICS, PFAS	897	13	16792	8.640082326	0.693820095	0.08452536	0.084113711
GOTERM_BP_DIRECT	GO:0016226	iron-sulfur cluster assembly	6	0.605449041	0.001140369	IBA57, MMS19, HSCB, FXN, NUBP2, CIAO1	897	16	16792	7.02006689	0.970232555	0.176933824	0.176072134
GOTERM_BP_DIRECT	GO:0006783	heme biosynthetic process	6	0.605449041	0.00425435	ALAD, COX15, UROS, CPOX, IBA57, FXN	897	21	16792	5.348622392	0.999998018	0.398215341	0.39627598
GOTERM_BP_DIRECT	GO:0043044	ATP-dependent chromatin remodeling	6	0.605449041	0.00643988	MBD3, HDAC2, SMARCD2, SMARCB1, HDAC1, SMARCAD1	897	23	16792	4.883524793	0.999999998	0.535127058	0.532520919
GOTERM_BP_DIRECT	GO:0001731	formation of translation preinitiation complex	6	0.605449041	0.00643988	EIF3M, EIF3G, EIF2D, EIF3C, EIF3D, EIF3B	897	23	16792	4.883524793	0.999999998	0.535127058	0.532520919
GOTERM_BP_DIRECT	GO:0006297	nucleotide-excision repair, DNA gap filling	6	0.605449041	0.007783735	RFC5, RFC3, POLD1, POLD2, LIG3, RPS27A	897	24	16792	4.680044593	1	0.570807217	0.568027312
GOTERM_BP_DIRECT	GO:0070423	nucleotide-binding oligomerization domain containing signaling pathway	6	0.605449041	0.00931067	ITCH, IRAK1, TAB1, RPS27A, MAP3K7, MAP2K6	897	25	16792	4.492842809	1	0.62341011	0.620374022
GOTERM_BP_DIRECT	GO:0006362	transcription elongation from RNA polymerase I promoter	6	0.605449041	0.020061031	TAF1B, POLR1A, ERCC2, POLR2E, POLR2H, MNAT1	897	30	16792	3.744035674	1	0.997132603	0.992276438
GOTERM_BP_DIRECT	GO:0006363	termination of RNA polymerase I transcription	6	0.605449041	0.022898776	TAF1B, POLR1A, ERCC2, POLR2E, POLR2H, MNAT1	897	31	16792	3.62326033	1	0.997132603	0.992276438
GOTERM_BP_DIRECT	GO:0000462	maturation of SSU-rRNA from tricistronic rRNA transcript (SSU-rRNA, 5.8S rRNA, LSU-rRNA)	6	0.605449041	0.025983727	NOP14, UTP3, MRPS11, UTP18, WDR46, BYSL	897	32	16792	3.510033445	1	0.997132603	0.992276438
GOTERM_BP_DIRECT	GO:0000722	telomere maintenance via recombination	6	0.605449041	0.025983727	RFC5, PRIM2, POLA1, RFC3, POLD1, POLD2	897	32	16792	3.510033445	1	0.997132603	0.992276438
GOTERM_BP_DIRECT	GO:0006361	transcription initiation from RNA polymerase I promoter	6	0.605449041	0.029321952	TAF1B, POLR1A, ERCC2, POLR2E, POLR2H, MNAT1	897	33	16792	3.403668795	1	1	0.995453069
GOTERM_BP_DIRECT	GO:0006370	7-methylguanosine mRNA capping	6	0.605449041	0.029321952	NCBP1, ERCC2, POLR2E, POLR2H, MNAT1, POLR2I	897	33	16792	3.403668795	1	1	0.995453069
GOTERM_BP_DIRECT	GO:0010507	negative regulation of autophagy	6	0.605449041	0.040904061	KDM4A, HERC1, TLK2, EIF4E, EIF4G2, BCL2L1	897	36	16792	3.120029729	1	1	0.995453069
GOTERM_BP_DIRECT	GO:0019985	translesion synthesis	6	0.605449041	0.040904061	RFC5, RFC3, USP10, POLD1, POLD2, RPS27A	897	36	16792	3.120029729	1	1	0.995453069
GOTERM_BP_DIRECT	GO:0006695	cholesterol biosynthetic process	6	0.605449041	0.04996426	IDI1, ACLY, EBP, PRKAA2, HMGCS1, PMVK	897	38	16792	2.955817638	1	1	0.995453069
GOTERM_BP_DIRECT	GO:0033683	nucleotide-excision repair, DNA incision	6	0.605449041	0.04996426	RFC5, RFC3, POLD1, POLD2, ERCC2, RPS27A	897	38	16792	2.955817638	1	1	0.995453069
GOTERM_BP_DIRECT	GO:0031397	negative regulation of protein ubiquitination	6	0.605449041	0.065589486	GCLC, GNL3L, BAG5, NXN, GLMN, ARRB2	897	41	16792	2.739538298	1	1	0.995453069
GOTERM_BP_DIRECT	GO:0031338	regulation of vesicle fusion	6	0.605449041	0.077354612	TBCK, TBC1D4, SGSM3, TBC1D30, TBC1D2B, TBC1D22B	897	43	16792	2.612117912	1	1	0.995453069
GOTERM_BP_DIRECT	GO:0032508	DNA duplex unwinding	6	0.605449041	0.083634926	RECQL5, CDC45, GINS4, MCM3, MCM5, CHD3	897	44	16792	2.552751596	1	1	0.995453069
GOTERM_BP_DIRECT	GO:0034644	cellular response to UV	6	0.605449041	0.083634926	YY1, USP47, TMEM161A, POLD1, EIF2AK4, TP53	897	44	16792	2.552751596	1	1	0.995453069
GOTERM_BP_DIRECT	GO:0032434	regulation of proteasomal ubiquitin-dependent protein catabolic process	5	0.504540868	0.002823244	GLMN, ARAF, RAD23A, UBE2K, UBQLN4	897	12	16792	7.800074322	0.999834723	0.334445787	0.332816993
GOTERM_BP_DIRECT	GO:0043101	purine-containing compound salvage	5	0.504540868	0.005241565	DGUOK, MTAP, PNP, DCK, APRT	897	14	16792	6.68577799	0.999999907	0.463436923	0.461179925
GOTERM_BP_DIRECT	GO:0090141	positive regulation of mitochondrial fission	5	0.504540868	0.006849487	BNIP3, DDHD2, MUL1, MIEF1, DNM1L	897	15	16792	6.240059457	0.999999999	0.535127058	0.532520919
GOTERM_BP_DIRECT	GO:0007250	activation of NF-kappaB-inducing kinase activity	5	0.504540868	0.013519877	IRAK1, TNFRSF10B, COPS8, MAP3K7, MALT1	897	18	16792	5.200049548	1	0.781384624	0.777579179
GOTERM_BP_DIRECT	GO:0051298	centrosome duplication	5	0.504540868	0.016416798	ARHGEF10, ROCK2, TUBGCP2, TUBGCP3, TUBGCP4	897	19	16792	4.92636273	1	0.857012486	0.852838724
GOTERM_BP_DIRECT	GO:0009116	nucleoside metabolic process	5	0.504540868	0.016416798	MTAP, PNP, PPAT, UPP1, APRT	897	19	16792	4.92636273	1	0.857012486	0.852838724
GOTERM_BP_DIRECT	GO:0006892	post-Golgi vesicle-mediated transport	5	0.504540868	0.016416798	RABIF, SCAMP1, SORL1, SCAMP3, SCAMP2	897	19	16792	4.92636273	1	0.857012486	0.852838724
GOTERM_BP_DIRECT	GO:0070932	histone H3 deacetylation	5	0.504540868	0.023302084	HDAC2, HDAC3, HDAC1, SMARCAD1, SIRT1	897	21	16792	4.457185327	1	0.997132603	0.992276438
GOTERM_BP_DIRECT	GO:0032435	negative regulation of proteasomal ubiquitin-dependent protein catabolic process	5	0.504540868	0.027309782	BAG5, GIPC1, TLK2, FHIT, MTM1	897	22	16792	4.254585994	1	1	0.995453069
GOTERM_BP_DIRECT	GO:1900087	positive regulation of G1/S transition of mitotic cell cycle	5	0.504540868	0.027309782	RPTOR, CDC45, MEPCE, UBE2E2, PLRG1	897	22	16792	4.254585994	1	1	0.995453069
GOTERM_BP_DIRECT	GO:0046835	carbohydrate phosphorylation	5	0.504540868	0.031703445	PFKFB2, TKFC, NAGK, XYLB, HK2	897	23	16792	4.069603994	1	1	0.995453069
GOTERM_BP_DIRECT	GO:0000715	nucleotide-excision repair, DNA damage recognition	5	0.504540868	0.031703445	COPS5, COPS2, COPS7B, COPS8, RPS27A	897	23	16792	4.069603994	1	1	0.995453069
GOTERM_BP_DIRECT	GO:0006479	protein methylation	5	0.504540868	0.031703445	N6AMT1, PRMT7, CARM1, ETF1, GSPT1	897	23	16792	4.069603994	1	1	0.995453069
GOTERM_BP_DIRECT	GO:0071353	cellular response to interleukin-4	5	0.504540868	0.036487387	ALAD, SHPK, IMPDH2, CORO1A, MCM2	897	24	16792	3.900037161	1	1	0.995453069
GOTERM_BP_DIRECT	GO:0015949	nucleobase-containing small molecule interconversion	5	0.504540868	0.041663904	RRM1, GUK1, NME2, CTPS1, AK6	897	25	16792	3.744035674	1	1	0.995453069
GOTERM_BP_DIRECT	GO:0042273	ribosomal large subunit biogenesis	5	0.504540868	0.041663904	NIP7, HEATR3, AAMP, RPL26L1, NLE1	897	25	16792	3.744035674	1	1	0.995453069
GOTERM_BP_DIRECT	GO:0000245	spliceosomal complex assembly	5	0.504540868	0.047233368	TXNL4B, GEMIN2, SNRPG, SMN1, TXNL4A	897	26	16792	3.600034302	1	1	0.995453069
GOTERM_BP_DIRECT	GO:0046487	glyoxylate metabolic process	5	0.504540868	0.047233368	GLDC, BCKDHB, HOGA1, GNMT, DHTKD1	897	26	16792	3.600034302	1	1	0.995453069
GOTERM_BP_DIRECT	GO:0006612	protein targeting to membrane	5	0.504540868	0.047233368	ATG3, PRKCI, ARL6, MICALL1, ATG4B	897	26	16792	3.600034302	1	1	0.995453069
GOTERM_BP_DIRECT	GO:0032728	positive regulation of interferon-beta production	5	0.504540868	0.053194323	RNF135, POLR3B, IRF3, POLR3C, HMGB2	897	27	16792	3.466699699	1	1	0.995453069
GOTERM_BP_DIRECT	GO:0051225	spindle assembly	5	0.504540868	0.053194323	HDAC3, TNKS, NEK7, HAUS3, MAP9	897	27	16792	3.466699699	1	1	0.995453069
GOTERM_BP_DIRECT	GO:0000387	spliceosomal snRNP assembly	5	0.504540868	0.059543592	PRMT7, GEMIN2, SNRPG, SMN1, SNUPN	897	28	16792	3.342888995	1	1	0.995453069
GOTERM_BP_DIRECT	GO:0006513	protein monoubiquitination	5	0.504540868	0.059543592	RNF126, CUL3, NEDD4L, TRIM21, RAD18	897	28	16792	3.342888995	1	1	0.995453069
GOTERM_BP_DIRECT	GO:0050434	positive regulation of viral transcription	5	0.504540868	0.066276394	CCNT1, POLR2E, NELFB, POLR2H, POLR2I	897	29	16792	3.227616961	1	1	0.995453069
GOTERM_BP_DIRECT	GO:0000289	nuclear-transcribed mRNA poly(A) tail shortening	5	0.504540868	0.066276394	TOE1, CNOT6, CNOT10, CNOT9, EIF4E	897	29	16792	3.227616961	1	1	0.995453069
GOTERM_BP_DIRECT	GO:0042149	cellular response to glucose starvation	5	0.504540868	0.066276394	IMPACT, PRKAA2, PIK3R4, UPP1, TP53	897	29	16792	3.227616961	1	1	0.995453069
GOTERM_BP_DIRECT	GO:0000281	mitotic cytokinesis	5	0.504540868	0.066276394	USP8, SPAST, RASA1, SPTBN1, CEP55	897	29	16792	3.227616961	1	1	0.995453069
GOTERM_BP_DIRECT	GO:0005977	glycogen metabolic process	5	0.504540868	0.066276394	PPP1CB, PHKG2, PHKA1, PYGL, GNMT	897	29	16792	3.227616961	1	1	0.995453069
GOTERM_BP_DIRECT	GO:0055072	iron ion homeostasis	5	0.504540868	0.07338645	TF, NEO1, SFXN5, HMOX2, FTL	897	30	16792	3.120029729	1	1	0.995453069
GOTERM_BP_DIRECT	GO:0051017	actin filament bundle assembly	5	0.504540868	0.07338645	FSCN1, PLS3, LCP1, EZR, ADD2	897	30	16792	3.120029729	1	1	0.995453069
GOTERM_BP_DIRECT	GO:0006730	one-carbon metabolic process	5	0.504540868	0.07338645	DHFR, MAT2A, CA2, CA8, GNMT	897	30	16792	3.120029729	1	1	0.995453069
GOTERM_BP_DIRECT	GO:0043967	histone H4 acetylation	5	0.504540868	0.080866105	NAA50, MORF4L2, TADA3, YEATS4, TRIM16	897	31	16792	3.019383608	1	1	0.995453069
GOTERM_BP_DIRECT	GO:0046677	response to antibiotic	5	0.504540868	0.088706445	CYB5R4, ENDOG, CASP3, UROS, TP53	897	32	16792	2.925027871	1	1	0.995453069
GOTERM_BP_DIRECT	GO:0007093	mitotic cell cycle checkpoint	5	0.504540868	0.088706445	ZWILCH, RAD17, KNTC1, MAD2L1, BCL2L1	897	32	16792	2.925027871	1	1	0.995453069
GOTERM_BP_DIRECT	GO:0010634	positive regulation of epithelial cell migration	5	0.504540868	0.096897409	CAPN7, GLIPR2, ITGA3, PLCG1, PPM1F	897	33	16792	2.836390662	1	1	0.995453069
GOTERM_BP_DIRECT	GO:0002755	MyD88-dependent toll-like receptor signaling pathway	5	0.504540868	0.096897409	IRAK1, NAF1, TAB1, RPS27A, MAP3K7	897	33	16792	2.836390662	1	1	0.995453069
GOTERM_BP_DIRECT	GO:0009113	purine nucleobase biosynthetic process	4	0.403632694	0.001396137	SHMT1, PPAT, GART, PAICS	897	5	16792	14.9761427	0.986473524	0.186960946	0.186050422
GOTERM_BP_DIRECT	GO:0006189	'de novo' IMP biosynthetic process	4	0.403632694	0.002681493	PPAT, GART, PAICS, PFAS	897	6	16792	12.48011891	0.999743938	0.33035999	0.328751094
GOTERM_BP_DIRECT	GO:0010388	cullin deneddylation	4	0.403632694	0.009981235	COPS5, COPS2, COPS7B, COPS8	897	9	16792	8.320079277	1	0.654089471	0.650903971
GOTERM_BP_DIRECT	GO:0051639	actin filament network formation	4	0.403632694	0.013699601	COBLL1, PLS3, LCP1, ARPC5	897	10	16792	7.488071349	1	0.781384624	0.777579179
GOTERM_BP_DIRECT	GO:0006268	DNA unwinding involved in DNA replication	4	0.403632694	0.013699601	TOP2A, TOP2B, MCM4, MCM2	897	10	16792	7.488071349	1	0.781384624	0.777579179
GOTERM_BP_DIRECT	GO:0044319	wound healing, spreading of cells	4	0.403632694	0.02319256	DDR1, TOR1A, FLNA, LCP1	897	12	16792	6.240059457	1	0.997132603	0.992276438
GOTERM_BP_DIRECT	GO:0043097	pyrimidine nucleoside salvage	4	0.403632694	0.02319256	UCK2, UPP1, DCK, UCKL1	897	12	16792	6.240059457	1	0.997132603	0.992276438
GOTERM_BP_DIRECT	GO:0032479	regulation of type I interferon production	4	0.403632694	0.02897815	TREX1, RPS27A, TRIM21, TRIM56	897	13	16792	5.760054884	1	1	0.995453069
GOTERM_BP_DIRECT	GO:0006536	glutamate metabolic process	4	0.403632694	0.02897815	GCLC, ALDH18A1, GGT1, GCLM	897	13	16792	5.760054884	1	1	0.995453069
GOTERM_BP_DIRECT	GO:1902230	negative regulation of intrinsic apoptotic signaling pathway in response to DNA damage	4	0.403632694	0.035451764	USP47, TMEM161A, TPT1, BCL2L1	897	14	16792	5.348622392	1	1	0.995453069
GOTERM_BP_DIRECT	GO:0006388	tRNA splicing, via endonucleolytic cleavage and ligation	4	0.403632694	0.042602333	TSEN34, CPSF4, TSEN15, TSEN54	897	15	16792	4.992047566	1	1	0.995453069
GOTERM_BP_DIRECT	GO:0030330	DNA damage response, signal transduction by p53 class mediator	4	0.403632694	0.042602333	USP10, SESN2, TP53, NDRG1	897	15	16792	4.992047566	1	1	0.995453069
GOTERM_BP_DIRECT	GO:0006750	glutathione biosynthetic process	4	0.403632694	0.050413827	GGCT, GCLC, GGT1, GCLM	897	16	16792	4.680044593	1	1	0.995453069
GOTERM_BP_DIRECT	GO:0046655	folic acid metabolic process	4	0.403632694	0.067935266	DHFR, SHMT1, MTHFR, SLC19A1	897	18	16792	4.160039638	1	1	0.995453069
GOTERM_BP_DIRECT	GO:0010039	response to iron ion	4	0.403632694	0.067935266	ALAD, CPOX, ABAT, FXN	897	18	16792	4.160039638	1	1	0.995453069
GOTERM_BP_DIRECT	GO:0006402	mRNA catabolic process	4	0.403632694	0.067935266	ERN1, DIS3, NUDT16, CNOT9	897	18	16792	4.160039638	1	1	0.995453069
GOTERM_BP_DIRECT	GO:0051170	nuclear import	4	0.403632694	0.067935266	GEMIN2, SNRPG, SMN1, SNUPN	897	18	16792	4.160039638	1	1	0.995453069
GOTERM_BP_DIRECT	GO:0007043	cell-cell junction assembly	4	0.403632694	0.067935266	PARD6B, FSCN1, PKP4, AMOT	897	18	16792	4.160039638	1	1	0.995453069
GOTERM_BP_DIRECT	GO:0061512	protein localization to cilium	4	0.403632694	0.067935266	EHD1, ARF4, ARL6, WDR35	897	18	16792	4.160039638	1	1	0.995453069
GOTERM_BP_DIRECT	GO:0008637	apoptotic mitochondrial changes	4	0.403632694	0.077594979	GCLC, GCLM, HK2, BCL2L1	897	19	16792	3.941090184	1	1	0.995453069
GOTERM_BP_DIRECT	GO:0045638	negative regulation of myeloid cell differentiation	4	0.403632694	0.077594979	RBM15, CTR9, LEO1, PTK2B	897	19	16792	3.941090184	1	1	0.995453069
GOTERM_BP_DIRECT	GO:0043153	entrainment of circadian clock by photoperiod	4	0.403632694	0.087816338	PPP1CB, MTA1, TP53, NR2F6	897	20	16792	3.744035674	1	1	0.995453069
GOTERM_BP_DIRECT	GO:0048545	response to steroid hormone	4	0.403632694	0.087816338	CA2, IDH1, HMGB2, RBBP7	897	20	16792	3.744035674	1	1	0.995453069
GOTERM_BP_DIRECT	GO:0006921	cellular component disassembly involved in execution phase of apoptosis	4	0.403632694	0.098568714	CASP6, CASP3, PRKCD, DNM1L	897	21	16792	3.565748261	1	1	0.995453069
GOTERM_BP_DIRECT	GO:0035307	positive regulation of protein dephosphorylation	4	0.403632694	0.098568714	CDCA2, SMPD1, PRKCD, SYMPK	897	21	16792	3.565748261	1	1	0.995453069
GOTERM_BP_DIRECT	GO:0006471	protein ADP-ribosylation	4	0.403632694	0.098568714	ARF4, TNKS, PARP2, SIRT1	897	21	16792	3.565748261	1	1	0.995453069
GOTERM_BP_DIRECT	GO:1990253	cellular response to leucine starvation	3	0.302724521	0.008229563	IMPACT, EIF2AK4, GCN1	897	3	16792	18.72017837	1	0.589466342	0.586595564
GOTERM_BP_DIRECT	GO:0075525	viral translational termination-reinitiation	3	0.302724521	0.025531796	EIF3G, EIF3D, EIF3B	897	5	16792	11.23210702	1	0.997132603	0.992276438
GOTERM_BP_DIRECT	GO:0019640	glucuronate catabolic process to xylulose 5-phosphate	3	0.302724521	0.025531796	SORD, CRYL1, XYLB	897	5	16792	11.23210702	1	0.997132603	0.992276438
GOTERM_BP_DIRECT	GO:0006089	lactate metabolic process	3	0.302724521	0.025531796	PFKFB2, LDHB, LDHA	897	5	16792	11.23210702	1	0.997132603	0.992276438
GOTERM_BP_DIRECT	GO:0051304	chromosome separation	3	0.302724521	0.025531796	RECQL5, SMARCAD1, NCAPD2	897	5	16792	11.23210702	1	0.997132603	0.992276438
GOTERM_BP_DIRECT	GO:0010637	negative regulation of mitochondrial fusion	3	0.302724521	0.025531796	BNIP3, MUL1, OMA1	897	5	16792	11.23210702	1	0.997132603	0.992276438
GOTERM_BP_DIRECT	GO:2000757	negative regulation of peptidyl-lysine acetylation	3	0.302724521	0.025531796	HDAC2, HDAC1, SIRT1	897	5	16792	11.23210702	1	0.997132603	0.992276438
GOTERM_BP_DIRECT	GO:0044206	UMP salvage	3	0.302724521	0.025531796	UCK2, UPP1, UCKL1	897	5	16792	11.23210702	1	0.997132603	0.992276438
GOTERM_BP_DIRECT	GO:1900113	negative regulation of histone H3-K9 trimethylation	3	0.302724521	0.025531796	KDM4A, SMARCB1, PIH1D1	897	5	16792	11.23210702	1	0.997132603	0.992276438
GOTERM_BP_DIRECT	GO:0035897	proteolysis in other organism	3	0.302724521	0.036956948	MAP2K3, MAP2K2, MAP2K6	897	6	16792	9.360089186	1	1	0.995453069
GOTERM_BP_DIRECT	GO:0051415	interphase microtubule nucleation by interphase microtubule organizing center	3	0.302724521	0.036956948	TUBGCP2, TUBGCP3, TUBGCP4	897	6	16792	9.360089186	1	1	0.995453069
GOTERM_BP_DIRECT	GO:0032324	molybdopterin cofactor biosynthetic process	3	0.302724521	0.036956948	MOCS2, MOCOS, GPHN	897	6	16792	9.360089186	1	1	0.995453069
GOTERM_BP_DIRECT	GO:0006777	Mo-molybdopterin cofactor biosynthetic process	3	0.302724521	0.036956948	MOCS2, MOCOS, GPHN	897	6	16792	9.360089186	1	1	0.995453069
GOTERM_BP_DIRECT	GO:0006273	lagging strand elongation	3	0.302724521	0.036956948	POLA1, PARP2, LIG3	897	6	16792	9.360089186	1	1	0.995453069
GOTERM_BP_DIRECT	GO:0006206	pyrimidine nucleobase metabolic process	3	0.302724521	0.036956948	RRM1, UCK2, UCKL1	897	6	16792	9.360089186	1	1	0.995453069
GOTERM_BP_DIRECT	GO:0006555	methionine metabolic process	3	0.302724521	0.036956948	SMS, MTHFR, GNMT	897	6	16792	9.360089186	1	1	0.995453069
GOTERM_BP_DIRECT	GO:1900264	positive regulation of DNA-directed DNA polymerase activity	3	0.302724521	0.049936943	RFC5, RFC3, CHTF18	897	7	16792	8.022933588	1	1	0.995453069
GOTERM_BP_DIRECT	GO:0046500	S-adenosylmethionine metabolic process	3	0.302724521	0.049936943	GAMT, MTHFR, GNMT	897	7	16792	8.022933588	1	1	0.995453069
GOTERM_BP_DIRECT	GO:2000617	positive regulation of histone H3-K9 acetylation	3	0.302724521	0.049936943	SMAD4, SMARCB1, PIH1D1	897	7	16792	8.022933588	1	1	0.995453069
GOTERM_BP_DIRECT	GO:0034656	nucleobase-containing small molecule catabolic process	3	0.302724521	0.049936943	NUDT1, NUDT18, NUDT16	897	7	16792	8.022933588	1	1	0.995453069
GOTERM_BP_DIRECT	GO:0019509	L-methionine biosynthetic process from methylthioadenosine	3	0.302724521	0.06427371	MTAP, ADI1, ENOPH1	897	8	16792	7.02006689	1	1	0.995453069
GOTERM_BP_DIRECT	GO:1901409	positive regulation of phosphorylation of RNA polymerase II C-terminal domain	3	0.302724521	0.06427371	CCNT2, CCNT1, CCNL1	897	8	16792	7.02006689	1	1	0.995453069
GOTERM_BP_DIRECT	GO:0051013	microtubule severing	3	0.302724521	0.06427371	SPAST, KATNA1, KATNB1	897	8	16792	7.02006689	1	1	0.995453069
GOTERM_BP_DIRECT	GO:0040016	embryonic cleavage	3	0.302724521	0.06427371	TOP2A, CUL3, ERCC2	897	8	16792	7.02006689	1	1	0.995453069
GOTERM_BP_DIRECT	GO:0006779	porphyrin-containing compound biosynthetic process	3	0.302724521	0.06427371	ALAD, UROS, CPOX	897	8	16792	7.02006689	1	1	0.995453069
GOTERM_BP_DIRECT	GO:0007172	signal complex assembly	3	0.302724521	0.06427371	PXN, PTK2B, NCK1	897	8	16792	7.02006689	1	1	0.995453069
GOTERM_BP_DIRECT	GO:0014909	smooth muscle cell migration	3	0.302724521	0.06427371	DDR1, ARPC5, AAMP	897	8	16792	7.02006689	1	1	0.995453069
GOTERM_BP_DIRECT	GO:0007379	segment specification	3	0.302724521	0.06427371	MTF2, DVL2, BMI1	897	8	16792	7.02006689	1	1	0.995453069
GOTERM_BP_DIRECT	GO:0034214	protein hexamerization	3	0.302724521	0.06427371	SPAST, OAT, MAT2A	897	8	16792	7.02006689	1	1	0.995453069
GOTERM_BP_DIRECT	GO:0048489	synaptic vesicle transport	3	0.302724521	0.079785846	TOR1A, SYNJ1, RAB27A	897	9	16792	6.240059457	1	1	0.995453069
GOTERM_BP_DIRECT	GO:0043653	mitochondrial fragmentation involved in apoptotic process	3	0.302724521	0.079785846	ATG3, BNIP3, DNM1L	897	9	16792	6.240059457	1	1	0.995453069
GOTERM_BP_DIRECT	GO:0006782	protoporphyrinogen IX biosynthetic process	3	0.302724521	0.079785846	ALAD, UROS, CPOX	897	9	16792	6.240059457	1	1	0.995453069
GOTERM_BP_DIRECT	GO:0006265	DNA topological change	3	0.302724521	0.079785846	TOP2A, TOP2B, HMGB2	897	9	16792	6.240059457	1	1	0.995453069
GOTERM_BP_DIRECT	GO:0070933	histone H4 deacetylation	3	0.302724521	0.079785846	HDAC2, HDAC1, SMARCAD1	897	9	16792	6.240059457	1	1	0.995453069
GOTERM_BP_DIRECT	GO:2000008	regulation of protein localization to cell surface	3	0.302724521	0.079785846	TOR1A, KCNAB2, RAB11FIP5	897	9	16792	6.240059457	1	1	0.995453069
GOTERM_BP_DIRECT	GO:0031023	microtubule organizing center organization	3	0.302724521	0.096307407	BCAS3, ARPC5, PAFAH1B1	897	10	16792	5.616053512	1	1	0.995453069
GOTERM_BP_DIRECT	GO:0006515	misfolded or incompletely synthesized protein catabolic process	3	0.302724521	0.096307407	NGLY1, LONP2, OMA1	897	10	16792	5.616053512	1	1	0.995453069
GOTERM_BP_DIRECT	GO:0051103	DNA ligation involved in DNA repair	3	0.302724521	0.096307407	PARP2, HMGB2, LIG3	897	10	16792	5.616053512	1	1	0.995453069
GOTERM_BP_DIRECT	GO:0046902	regulation of mitochondrial membrane permeability	3	0.302724521	0.096307407	BNIP3, TP53, BCL2L1	897	10	16792	5.616053512	1	1	0.995453069
GOTERM_BP_DIRECT	GO:0006476	protein deacetylation	3	0.302724521	0.096307407	HDAC3, HDAC1, SIRT1	897	10	16792	5.616053512	1	1	0.995453069
GOTERM_BP_DIRECT	GO:0006163	purine nucleotide metabolic process	3	0.302724521	0.096307407	GUK1, NME2, FHIT	897	10	16792	5.616053512	1	1	0.995453069
GOTERM_BP_DIRECT	GO:0001510	RNA methylation	3	0.302724521	0.096307407	MEPCE, TRMT2A, MRM3	897	10	16792	5.616053512	1	1	0.995453069
